# Supplementary material for: An interpretable multi‐task whole‐slide histopathology AI model for non‐small cell lung cancer: Cross‐cohort generalisation, spatial attention–transcriptomic integration, and molecular–immune profiling
Source: Clin Transl Med. 2026 Jul 23;16(7):e70744. doi: 10.1002/ctm2.70744 (PMC13396892; doi:10.1002/ctm2.70744)
Supplement: Supplementary file 12 — Supporting Information [file CTM2-16-e70744-s015.csv]

Cell_Lineage	Cell_Subtype	Gene
Lung epithelial cells	Alveolar cell type 1	AGER
Lung epithelial cells	Alveolar cell type 1	CAV1
Lung epithelial cells	Alveolar cell type 1	MYL9
Lung epithelial cells	Alveolar cell type 1	SFTA2
Lung epithelial cells	Alveolar cell type 1	CLIC3
Lung epithelial cells	Alveolar cell type 1	SPOCK2
Lung epithelial cells	Alveolar cell type 1	ANXA3
Lung epithelial cells	Alveolar cell type 1	RTKN2
Lung epithelial cells	Alveolar cell type 1	TIMP3
Lung epithelial cells	Alveolar cell type 1	TNNC1
Lung epithelial cells	Alveolar cell type 2	SFTPB
Lung epithelial cells	Alveolar cell type 2	SFTPC
Lung epithelial cells	Alveolar cell type 2	SFTPA1
Lung epithelial cells	Alveolar cell type 2	SFTPA2
Lung epithelial cells	Alveolar cell type 2	SFTA2
Lung epithelial cells	Alveolar cell type 2	LAMP3
Lung epithelial cells	Alveolar cell type 2	LRRK2
Lung epithelial cells	Alveolar cell type 2	TFPI
Lung epithelial cells	Alveolar cell type 2	MFSD2A
Lung epithelial cells	Alveolar cell type 2	SERPINA1
Lung epithelial cells	AT2 proliferating	STMN1
Lung epithelial cells	AT2 proliferating	SFTPA2
Lung epithelial cells	AT2 proliferating	SFTPA1
Lung epithelial cells	AT2 proliferating	TYMS
Lung epithelial cells	AT2 proliferating	TK1
Lung epithelial cells	AT2 proliferating	PTTG1
Lung epithelial cells	AT2 proliferating	KIAA0101
Lung epithelial cells	AT2 proliferating	TOP2A
Lung epithelial cells	AT2 proliferating	CENPW
Lung epithelial cells	AT2 proliferating	DTYMK
Lung epithelial cells	Transitional Club-AT2	SCGB3A2
Lung epithelial cells	Transitional Club-AT2	MGP
Lung epithelial cells	Transitional Club-AT2	C16orf89
Lung epithelial cells	Transitional Club-AT2	SFTA1P
Lung epithelial cells	Transitional Club-AT2	VIM
Lung epithelial cells	Transitional Club-AT2	SFTPA2
Lung epithelial cells	Transitional Club-AT2	CAV1
Lung epithelial cells	Transitional Club-AT2	ICAM1
Lung epithelial cells	Transitional Club-AT2	SUSD2
Lung epithelial cells	Basal resting	KRT15
Lung epithelial cells	Basal resting	KRT17
Lung epithelial cells	Basal resting	KRT5
Lung epithelial cells	Basal resting	DST
Lung epithelial cells	Basal resting	DLK2
Lung epithelial cells	Basal resting	IL33
Lung epithelial cells	Basal resting	FHL2
Lung epithelial cells	Basal resting	PTPRZ1
Lung epithelial cells	Suprabasal	KRT5
Lung epithelial cells	Suprabasal	KRT17
Lung epithelial cells	Suprabasal	SERPINB4
Lung epithelial cells	Suprabasal	SERPINB13
Lung epithelial cells	Suprabasal	KRT6A
Lung epithelial cells	Suprabasal	CLCA2
Lung epithelial cells	Suprabasal	LY6D
Lung epithelial cells	Suprabasal	PPP1R14B
Lung epithelial cells	Suprabasal	AKR1C3
Lung epithelial cells	Suprabasal	IGFBP3
Lung epithelial cells	Deuterosomal	CCNO
Lung epithelial cells	Deuterosomal	CDC20B
Lung epithelial cells	Deuterosomal	ZMYND10
Lung epithelial cells	Deuterosomal	KIF9
Lung epithelial cells	Deuterosomal	FOXJ1
Lung epithelial cells	Deuterosomal	HES6
Lung epithelial cells	Deuterosomal	CEP78
Lung epithelial cells	Deuterosomal	TMEM106C
Lung epithelial cells	Deuterosomal	CCDC67
Lung epithelial cells	Deuterosomal	KDELC2
Lung epithelial cells	Multiciliated (nasal)	C20orf85
Lung epithelial cells	Multiciliated (nasal)	C9orf24
Lung epithelial cells	Multiciliated (nasal)	RSPH1
Lung epithelial cells	Multiciliated (nasal)	PIFO
Lung epithelial cells	Multiciliated (nasal)	RP11-356K23.1
Lung epithelial cells	Multiciliated (nasal)	CCDC80
Lung epithelial cells	Multiciliated (nasal)	PROM1
Lung epithelial cells	Multiciliated (nasal)	OMG
Lung epithelial cells	Multiciliated (nasal)	DIAPH2
Lung epithelial cells	Multiciliated (nasal)	C15orf48
Lung epithelial cells	Multiciliated (non-nasal)	C20orf85
Lung epithelial cells	Multiciliated (non-nasal)	CAPS
Lung epithelial cells	Multiciliated (non-nasal)	C9orf24
Lung epithelial cells	Multiciliated (non-nasal)	RSPH1
Lung epithelial cells	Multiciliated (non-nasal)	FAM183A
Lung epithelial cells	Multiciliated (non-nasal)	MS4A8
Lung epithelial cells	Multiciliated (non-nasal)	TFF3
Lung epithelial cells	Multiciliated (non-nasal)	IGFBP5
Lung epithelial cells	Multiciliated (non-nasal)	CFAP43
Lung epithelial cells	Multiciliated (non-nasal)	C20orf40
Lung epithelial cells	Club (non-nasal)	TSPAN8
Lung epithelial cells	Club (non-nasal)	CYP2F1
Lung epithelial cells	Club (non-nasal)	TFF3
Lung epithelial cells	Club (non-nasal)	TGM2
Lung epithelial cells	Club (non-nasal)	MUC5B
Lung epithelial cells	Club (non-nasal)	CXCL6
Lung epithelial cells	Club (non-nasal)	C16orf89
Lung epithelial cells	Club (non-nasal)	HES4
Lung epithelial cells	Club (non-nasal)	RHOV
Lung epithelial cells	Club (non-nasal)	KIAA1324
Lung epithelial cells	Club (nasal)	ASRGL1
Lung epithelial cells	Club (nasal)	LYPD2
Lung epithelial cells	Club (nasal)	UGT2A1
Lung epithelial cells	Club (nasal)	TFCP2L1
Lung epithelial cells	Club (nasal)	LY6D
Lung epithelial cells	Club (nasal)	TPD52L1
Lung epithelial cells	Club (nasal)	SORD
Lung epithelial cells	Club (nasal)	PI3
Lung epithelial cells	Goblet (nasal)	LYPD2
Lung epithelial cells	Goblet (nasal)	PI3
Lung epithelial cells	Goblet (nasal)	CEACAM5
Lung epithelial cells	Goblet (nasal)	LYNX1
Lung epithelial cells	Goblet (nasal)	MUC5AC
Lung epithelial cells	Goblet (nasal)	MUC16
Lung epithelial cells	Goblet (nasal)	C15orf48
Lung epithelial cells	Goblet (nasal)	BPIFA1
Lung epithelial cells	Goblet (nasal)	CCDC80
Lung epithelial cells	Goblet (nasal)	DHRS9
Lung epithelial cells	Goblet (bronchial)	MUC5B
Lung epithelial cells	Goblet (bronchial)	RARRES1
Lung epithelial cells	Goblet (bronchial)	SAA1
Lung epithelial cells	Goblet (bronchial)	ANKRD36C
Lung epithelial cells	Goblet (bronchial)	SAA2
Lung epithelial cells	Goblet (bronchial)	LYZ
Lung epithelial cells	Goblet (bronchial)	PLCG2
Lung epithelial cells	Goblet (bronchial)	FCGBP
Lung epithelial cells	Goblet (bronchial)	RIMS1
Lung epithelial cells	Goblet (bronchial)	MUC5AC
Lung epithelial cells	Goblet (subsegmental)	TSPAN8
Lung epithelial cells	Goblet (subsegmental)	MUC5B
Lung epithelial cells	Goblet (subsegmental)	C16orf89
Lung epithelial cells	Goblet (subsegmental)	MTRNR2L10
Lung epithelial cells	Goblet (subsegmental)	CLCA2
Lung epithelial cells	Goblet (subsegmental)	CFD
Lung epithelial cells	Goblet (subsegmental)	KIAA1324
Lung epithelial cells	Goblet (subsegmental)	LTF
Lung epithelial cells	Goblet (subsegmental)	TMEM45A
Lung epithelial cells	Goblet (subsegmental)	FCGBP
Lung epithelial cells	Ionocyte	RARRES2
Lung epithelial cells	Ionocyte	TMEM61
Lung epithelial cells	Ionocyte	ASCL3
Lung epithelial cells	Ionocyte	SCNN1B
Lung epithelial cells	Ionocyte	STAP1
Lung epithelial cells	Ionocyte	ATP6V1A
Lung epithelial cells	Ionocyte	CFTR
Lung epithelial cells	Ionocyte	HEPACAM2
Lung epithelial cells	Ionocyte	CLCNKB
Lung epithelial cells	Ionocyte	FOXI1
Lung epithelial cells	Tuft	STMN1
Lung epithelial cells	Tuft	MARCKSL1
Lung epithelial cells	Tuft	RASSF6
Lung epithelial cells	Tuft	CRYM
Lung epithelial cells	Tuft	HES6
Lung epithelial cells	Tuft	KIT
Lung epithelial cells	Tuft	AZGP1
Lung epithelial cells	Tuft	HOMER3
Lung epithelial cells	Tuft	NREP
Lung epithelial cells	Tuft	LRMP
Lung epithelial cells	Neuroendocrine	PCSK1N
Lung epithelial cells	Neuroendocrine	GRP
Lung epithelial cells	Neuroendocrine	CPE
Lung epithelial cells	Neuroendocrine	ASCL1
Lung epithelial cells	Neuroendocrine	CHGA
Lung epithelial cells	Neuroendocrine	SCG2
Lung epithelial cells	Neuroendocrine	SCG5
Lung epithelial cells	Neuroendocrine	SYT1
Lung epithelial cells	Neuroendocrine	SCG3
Lung epithelial cells	Neuroendocrine	SCGN
Lung epithelial cells	SMG serous (nasal)	LYZ
Lung epithelial cells	SMG serous (nasal)	ZG16B
Lung epithelial cells	SMG serous (nasal)	AZGP1
Lung epithelial cells	SMG serous (nasal)	LTF
Lung epithelial cells	SMG serous (nasal)	STATH
Lung epithelial cells	SMG serous (nasal)	PIP
Lung epithelial cells	SMG serous (nasal)	CLDN10
Lung epithelial cells	SMG serous (nasal)	GJC3
Lung epithelial cells	SMG serous (nasal)	ODAM
Lung epithelial cells	SMG serous (nasal)	S100A1
Lung epithelial cells	SMG serous (bronchial)	LYZ
Lung epithelial cells	SMG serous (bronchial)	LTF
Lung epithelial cells	SMG serous (bronchial)	PRR4
Lung epithelial cells	SMG serous (bronchial)	AZGP1
Lung epithelial cells	SMG serous (bronchial)	S100A1
Lung epithelial cells	SMG serous (bronchial)	APIP
Lung epithelial cells	SMG serous (bronchial)	RP11-1143G9.4
Lung epithelial cells	SMG serous (bronchial)	PRB3
Lung epithelial cells	SMG serous (bronchial)	AC078941.1
Lung epithelial cells	SMG serous (bronchial)	C6orf58
Lung epithelial cells	SMG mucous	MUC5B
Lung epithelial cells	SMG mucous	BPIFB2
Lung epithelial cells	SMG mucous	AZGP1
Lung epithelial cells	SMG mucous	FCGBP
Lung epithelial cells	SMG mucous	NKX3-1
Lung epithelial cells	SMG mucous	TSPAN8
Lung epithelial cells	SMG mucous	TFF1
Lung epithelial cells	SMG mucous	DEFB1
Lung epithelial cells	SMG mucous	HMGCS2
Lung epithelial cells	SMG mucous	CRYM
Lung epithelial cells	SMG duct	RARRES1
Lung epithelial cells	SMG duct	TCN1
Lung epithelial cells	SMG duct	SAA1
Lung epithelial cells	SMG duct	MIA
Lung epithelial cells	SMG duct	DMBT1
Lung epithelial cells	SMG duct	SAA2
Lung epithelial cells	SMG duct	RHOV
Lung epithelial cells	SMG duct	MMP7
Lung epithelial cells	SMG duct	ALDH1A3
Lung epithelial cells	SMG duct	ANKRD36C
Lung epithelial tumor cells	LUSC	KRT5
Lung epithelial tumor cells	LUSC	KRT6A
Lung epithelial tumor cells	LUSC	KRT17
Lung epithelial tumor cells	LUSC	SOX2
Lung epithelial tumor cells	LUSC	NTRK2
Lung epithelial tumor cells	LUSC	TP63
Lung epithelial tumor cells	LUAD	CD24
Lung epithelial tumor cells	LUAD	MUC1
Lung epithelial tumor cells	LUAD	KRT7
Lung epithelial tumor cells	LUAD	NAPSA
Lung epithelial tumor cells	LUAD	NKX2-1
Lung epithelial tumor cells	LUAD	MSLN
Lung epithelial tumor cells	LUAD EMT	VIM
Lung epithelial tumor cells	LUAD EMT	SERPINE1
Lung epithelial tumor cells	LUAD EMT	CDH1
Lung epithelial tumor cells	LUAD EMT	MIF
Lung epithelial tumor cells	LUAD NE	CHGA
Lung epithelial tumor cells	LUAD NE	SYP
Lung epithelial tumor cells	LUAD NE	NCAM1
Lung epithelial tumor cells	LUAD NE	TUBA1A
Lung epithelial tumor cells	LUAD MSLN high	MSLN
Lung epithelial tumor cells	NSCLC mixed	MUC1
Lung epithelial tumor cells	NSCLC mixed	KRT7
Lung epithelial tumor cells	NSCLC mixed	KRT6A
Lung epithelial tumor cells	NSCLC mixed	SOX2
Lung epithelial tumor cells	Mitotic/proliferative tumor cells	TOP2A
Lung epithelial tumor cells	Mitotic/proliferative tumor cells	MKI67
B cells	Follicular B cells	BANK1
B cells	Follicular B cells	LINC00926
B cells	Follicular B cells	FCER2
B cells	Follicular B cells	GAPT
B cells	Follicular B cells	HVCN1
B cells	Germinal center B cells	GCSAM
B cells	Germinal center B cells	LRMP
B cells	Germinal center B cells	AICDA
B cells	Germinal center B cells	AC023590.1
B cells	Germinal center B cells	SUSD3
B cells	Plasma cells (set1)	MZB1
B cells	Plasma cells (set1)	DERL3
B cells	Plasma cells (set1)	JSRP1
B cells	Plasma cells (set1)	TNFRSF17
B cells	Plasma cells (set1)	SLAMF7
B cells	Plasma cells (set1)	IGHG2
B cells	Plasma cells (set1)	IGHGP
B cells	Plasma cells (set1)	IGLV3-1
B cells	Plasma cells (set1)	IGLV6-57
B cells	Plasma cells (set1)	IGHA2
B cells	Plasma cells (set1)	IGKV4-1
B cells	Plasma cells (set1)	IGKV1-12
B cells	Plasma cells (set1)	IGLC7
B cells	Plasma cells (set1)	IGLL5
B cells	B cells	MS4A1
B cells	B cells	CD79A
B cells	B cells	BANK1
B cells	B cells	LTB
B cells	B cells	IGKC
B cells	B cells	MEF2C
B cells	B cells	BIRC3
B cells	B cells	STK17A
B cells	B cells	LIMD2
B cells	B cells	GPR183
B cells	Plasma cells (set2)	MZB1
B cells	Plasma cells (set2)	JCHAIN
B cells	Plasma cells (set2)	FKBP11
B cells	Plasma cells (set2)	DERL3
B cells	Plasma cells (set2)	ISG20
B cells	Plasma cells (set2)	IGKC
B cells	Plasma cells (set2)	ITM2C
B cells	Plasma cells (set2)	CD79A
B cells	Plasma cells (set2)	CD27
B cells	Plasma cells (set2)	TNFRSF17
Endothelial cells	EC arterial	IGFBP3
Endothelial cells	EC arterial	DKK2
Endothelial cells	EC arterial	CXCL12
Endothelial cells	EC arterial	GJA5
Endothelial cells	EC arterial	HEY1
Endothelial cells	EC arterial	EFNB2
Endothelial cells	EC arterial	CYYR1
Endothelial cells	EC arterial	PALMD
Endothelial cells	EC aerocyte capillary	HPGD
Endothelial cells	EC aerocyte capillary	EDNRB
Endothelial cells	EC aerocyte capillary	SOSTDC1
Endothelial cells	EC aerocyte capillary	IL1RL1
Endothelial cells	EC aerocyte capillary	S100A3
Endothelial cells	EC aerocyte capillary	FRY
Endothelial cells	EC aerocyte capillary	PRX
Endothelial cells	EC aerocyte capillary	B3GALT1
Endothelial cells	EC aerocyte capillary	TSPAN12
Endothelial cells	EC aerocyte capillary	ACE
Endothelial cells	EC general capillary	IL7R
Endothelial cells	EC general capillary	SLC6A4
Endothelial cells	EC general capillary	CD36
Endothelial cells	EC general capillary	CA4
Endothelial cells	EC venous systemic	ACKR1
Endothelial cells	EC venous systemic	PLVAP
Endothelial cells	EC venous systemic	DUSP23
Endothelial cells	EC venous systemic	SNCG
Endothelial cells	EC venous systemic	SELM
Endothelial cells	EC venous systemic	HSPG2
Endothelial cells	EC venous systemic	CD34
Endothelial cells	EC venous pulmonary	ACKR1
Endothelial cells	EC venous pulmonary	C7
Endothelial cells	EC venous pulmonary	CPE
Endothelial cells	EC venous pulmonary	PTGDS
Endothelial cells	EC venous pulmonary	PLA1A
Endothelial cells	EC venous pulmonary	CCL23
Endothelial cells	EC venous pulmonary	PLAT
Endothelial cells	EC venous pulmonary	IL1RL1
Endothelial cells	EC venous pulmonary	RGS5
Endothelial cells	EC venous pulmonary	HSPG2
Endothelial cells	Lymphatic EC mature	CCL21
Endothelial cells	Lymphatic EC mature	TFF3
Endothelial cells	Lymphatic EC mature	MMRN1
Endothelial cells	Lymphatic EC mature	GYPC
Endothelial cells	Lymphatic EC mature	PDPN
Endothelial cells	Lymphatic EC mature	FABP5
Endothelial cells	Lymphatic EC mature	STMN1
Endothelial cells	Lymphatic EC mature	SNCG
Endothelial cells	Lymphatic EC mature	NRP2
Endothelial cells	Lymphatic EC mature	PPP1R2
Endothelial cells	Lymphatic EC proliferating	STMN1
Endothelial cells	Lymphatic EC proliferating	CCL21
Endothelial cells	Lymphatic EC proliferating	HMGB2
Endothelial cells	Lymphatic EC proliferating	TFF3
Endothelial cells	Lymphatic EC proliferating	TYMS
Endothelial cells	Lymphatic EC proliferating	PDPN
Endothelial cells	Lymphatic EC proliferating	PRC1
Endothelial cells	Lymphatic EC proliferating	H2AFV
Endothelial cells	Lymphatic EC proliferating	SMC4
Endothelial cells	Lymphatic EC proliferating	CENPF
Endothelial cells	Lymphatic EC differentiating	NRP2
Endothelial cells	Lymphatic EC differentiating	CCL21
Endothelial cells	Lymphatic EC differentiating	SLC38A2
Endothelial cells	Lymphatic EC differentiating	MMRN1
Endothelial cells	Lymphatic EC differentiating	PROX1
Endothelial cells	Lymphatic EC differentiating	MRC1
Endothelial cells	Lymphatic EC differentiating	UTRN
Endothelial cells	Lymphatic EC differentiating	PKHD1L1
Endothelial cells	Lymphatic EC differentiating	NR2F2
Endothelial cells	Lymphatic EC differentiating	MAF
Fibroblasts and smooth muscle cells	Peribronchial fibroblasts	CXCL14
Fibroblasts and smooth muscle cells	Peribronchial fibroblasts	ASPN
Fibroblasts and smooth muscle cells	Peribronchial fibroblasts	SCGB1A1
Fibroblasts and smooth muscle cells	Adventitial fibroblasts	MGST1
Fibroblasts and smooth muscle cells	Adventitial fibroblasts	SFRP2
Fibroblasts and smooth muscle cells	Adventitial fibroblasts	SCARA5
Fibroblasts and smooth muscle cells	Adventitial fibroblasts	MFAP5
Fibroblasts and smooth muscle cells	Adventitial fibroblasts	FBLN2
Fibroblasts and smooth muscle cells	Adventitial fibroblasts	PLA2G2A
Fibroblasts and smooth muscle cells	Adventitial fibroblasts	UAP1
Fibroblasts and smooth muscle cells	Adventitial fibroblasts	SLPI
Fibroblasts and smooth muscle cells	Adventitial fibroblasts	PTGIS
Fibroblasts and smooth muscle cells	Adventitial fibroblasts	PCOLCE2
Fibroblasts and smooth muscle cells	Alveolar fibroblasts	GPC3
Fibroblasts and smooth muscle cells	Alveolar fibroblasts	SCN7A
Fibroblasts and smooth muscle cells	Alveolar fibroblasts	LIMCH1
Fibroblasts and smooth muscle cells	Alveolar fibroblasts	CDH11
Fibroblasts and smooth muscle cells	Alveolar fibroblasts	PLEKHH2
Fibroblasts and smooth muscle cells	Alveolar fibroblasts	MYH10
Fibroblasts and smooth muscle cells	Alveolar fibroblasts	ANGPT1
Fibroblasts and smooth muscle cells	Alveolar fibroblasts	AOC3
Fibroblasts and smooth muscle cells	Alveolar fibroblasts	GOS2
Fibroblasts and smooth muscle cells	Pericytes	COX4I2
Fibroblasts and smooth muscle cells	Pericytes	HIGD1B
Fibroblasts and smooth muscle cells	Pericytes	NDUFA4L2
Fibroblasts and smooth muscle cells	Pericytes	PAG1
Fibroblasts and smooth muscle cells	Pericytes	KCNK3
Fibroblasts and smooth muscle cells	Pericytes	EGFL6
Fibroblasts and smooth muscle cells	Pericytes	PTN
Fibroblasts and smooth muscle cells	Pericytes	RGN
Fibroblasts and smooth muscle cells	Pericytes	LAMC3
Fibroblasts and smooth muscle cells	Pericytes	GJA4
Fibroblasts and smooth muscle cells	Subpleural fibroblasts	MARCKSL1
Fibroblasts and smooth muscle cells	Subpleural fibroblasts	WT1
Fibroblasts and smooth muscle cells	Subpleural fibroblasts	IGFBP2
Fibroblasts and smooth muscle cells	Subpleural fibroblasts	APOC1
Fibroblasts and smooth muscle cells	Subpleural fibroblasts	HLA-DRB1
Fibroblasts and smooth muscle cells	Subpleural fibroblasts	CLDN1
Fibroblasts and smooth muscle cells	Subpleural fibroblasts	C2
Fibroblasts and smooth muscle cells	Subpleural fibroblasts	FXYD5
Fibroblasts and smooth muscle cells	Subpleural fibroblasts	CXCL2
Fibroblasts and smooth muscle cells	Subpleural fibroblasts	ALDH1A3
Fibroblasts and smooth muscle cells	Myofibroblasts	ASPN
Fibroblasts and smooth muscle cells	Myofibroblasts	BCHE
Fibroblasts and smooth muscle cells	Myofibroblasts	ITGBL1
Fibroblasts and smooth muscle cells	Myofibroblasts	MYH11
Fibroblasts and smooth muscle cells	Smooth muscle	MYH11
Fibroblasts and smooth muscle cells	Smooth muscle	TINAGL1
Fibroblasts and smooth muscle cells	Smooth muscle	ACTG2
Fibroblasts and smooth muscle cells	Smooth muscle	TM4SF1
Fibroblasts and smooth muscle cells	Smooth muscle	LMOD1
Fibroblasts and smooth muscle cells	Smooth muscle	COX4I2
Fibroblasts and smooth muscle cells	Smooth muscle	C20orf40
Fibroblasts and smooth muscle cells	Smooth muscle	CSRP2
Fibroblasts and smooth muscle cells	Smooth muscle	MCAM
Fibroblasts and smooth muscle cells	Smooth muscle	CNN1
Fibroblasts and smooth muscle cells	Fibromyocytes	ACTG2
Fibroblasts and smooth muscle cells	Fibromyocytes	CNN1
Fibroblasts and smooth muscle cells	Fibromyocytes	DES
Fibroblasts and smooth muscle cells	Fibromyocytes	MYH11
Fibroblasts and smooth muscle cells	Fibromyocytes	RAMP1
Fibroblasts and smooth muscle cells	Fibromyocytes	BCHE
Fibroblasts and smooth muscle cells	Fibromyocytes	FAM83D
Fibroblasts and smooth muscle cells	Fibromyocytes	SBSPON
Fibroblasts and smooth muscle cells	Fibromyocytes	KCNMB1
Fibroblasts and smooth muscle cells	Fibromyocytes	SMTN
Fibroblasts and smooth muscle cells	SM activated stress response	MYH11
Fibroblasts and smooth muscle cells	SM activated stress response	MCAM
Fibroblasts and smooth muscle cells	SM activated stress response	TINAGL1
Fibroblasts and smooth muscle cells	SM activated stress response	LMOD1
Fibroblasts and smooth muscle cells	SM activated stress response	RCAN2
Fibroblasts and smooth muscle cells	SM activated stress response	NR4A2
Fibroblasts and smooth muscle cells	SM activated stress response	HEXIM1
Fibroblasts and smooth muscle cells	SM activated stress response	KDM6B
Fibroblasts and smooth muscle cells	SM activated stress response	UBE2S
Fibroblasts and smooth muscle cells	SM activated stress response	TOB1
Fibroblasts and smooth muscle cells	Mesothelium	HP
Fibroblasts and smooth muscle cells	Mesothelium	KRT19
Fibroblasts and smooth muscle cells	Mesothelium	KRT18
Fibroblasts and smooth muscle cells	Mesothelium	KRT8
Fibroblasts and smooth muscle cells	Mesothelium	CALB2
Fibroblasts and smooth muscle cells	Mesothelium	TM4SF1
Fibroblasts and smooth muscle cells	Mesothelium	PRG4
Fibroblasts and smooth muscle cells	Mesothelium	CFB
Fibroblasts and smooth muscle cells	Mesothelium	UPK3B
Fibroblasts and smooth muscle cells	Mesothelium	MSLN
Non-B immune cells	CD4 T cells	IL32
Non-B immune cells	CD4 T cells	CD3E
Non-B immune cells	CD4 T cells	CD3D
Non-B immune cells	CD4 T cells	CD2
Non-B immune cells	CD4 T cells	LTB
Non-B immune cells	CD4 T cells	ACAP1
Non-B immune cells	CD4 T cells	TRAC
Non-B immune cells	CD4 T cells	TRBC2
Non-B immune cells	CD8 T cells	CCL5
Non-B immune cells	CD8 T cells	IL32
Non-B immune cells	CD8 T cells	CD3D
Non-B immune cells	CD8 T cells	NKG7
Non-B immune cells	CD8 T cells	CD2
Non-B immune cells	CD8 T cells	GZMB
Non-B immune cells	CD8 T cells	CTSW
Non-B immune cells	CD8 T cells	CST7
Non-B immune cells	CD8 T cells	GZMA
Non-B immune cells	CD8 T cells	CD7
Non-B immune cells	T cells proliferating	IL32
Non-B immune cells	T cells proliferating	CD3D
Non-B immune cells	T cells proliferating	TYMS
Non-B immune cells	T cells proliferating	CD3E
Non-B immune cells	T cells proliferating	KIAA0101
Non-B immune cells	T cells proliferating	MKI67
Non-B immune cells	T cells proliferating	RRM2
Non-B immune cells	T cells proliferating	ANP32E
Non-B immune cells	T cells proliferating	NUDT1
Non-B immune cells	T cells proliferating	SMC4
Non-B immune cells	NK cells	NKG7
Non-B immune cells	NK cells	GNLY
Non-B immune cells	NK cells	GZMB
Non-B immune cells	NK cells	PRF1
Non-B immune cells	NK cells	CST7
Non-B immune cells	NK cells	KLRD1
Non-B immune cells	NK cells	CTSW
Non-B immune cells	NK cells	CD7
Non-B immune cells	NK cells	GZMA
Non-B immune cells	NK cells	CD247
Non-B immune cells	DC1	C1orf54
Non-B immune cells	DC1	CPNE3
Non-B immune cells	DC1	LGALS2
Non-B immune cells	DC1	CLEC9A
Non-B immune cells	DC1	WDFY4
Non-B immune cells	DC1	TAP1
Non-B immune cells	DC1	NAAA
Non-B immune cells	DC1	ICAM3
Non-B immune cells	DC1	DNASE1L3
Non-B immune cells	DC1	CADM1
Non-B immune cells	DC2	GPR183
Non-B immune cells	DC2	CLEC10A
Non-B immune cells	DC2	FGL2
Non-B immune cells	DC2	RNASE6
Non-B immune cells	Migratory DCs	BIRC3
Non-B immune cells	Migratory DCs	LAMP3
Non-B immune cells	Migratory DCs	CCR7
Non-B immune cells	Migratory DCs	CSF2RA
Non-B immune cells	Migratory DCs	FSCN1
Non-B immune cells	Migratory DCs	MARCKSL1
Non-B immune cells	Migratory DCs	DAPP1
Non-B immune cells	Migratory DCs	CCL22
Non-B immune cells	Migratory DCs	RASSF4
Non-B immune cells	Migratory DCs	TMEM176A
Non-B immune cells	Plasmacytoid DCs	GZMB
Non-B immune cells	Plasmacytoid DCs	JCHAIN
Non-B immune cells	Plasmacytoid DCs	ITM2C
Non-B immune cells	Plasmacytoid DCs	IRF7
Non-B immune cells	Plasmacytoid DCs	PPP1R14B
Non-B immune cells	Plasmacytoid DCs	C12orf75
Non-B immune cells	Plasmacytoid DCs	TSPAN13
Non-B immune cells	Plasmacytoid DCs	UGCG
Non-B immune cells	Plasmacytoid DCs	APP
Non-B immune cells	Plasmacytoid DCs	TCF4
Non-B immune cells	Alveolar macrophages	FABP4
Non-B immune cells	Alveolar macrophages	APOE
Non-B immune cells	Alveolar macrophages	MSR1
Non-B immune cells	Alveolar macrophages	SERPING1
Non-B immune cells	Alveolar macrophages	MCEMP1
Non-B immune cells	Alveolar macrophages	TREM1
Non-B immune cells	Alveolar macrophages	GPNMB
Non-B immune cells	Alveolar macrophages	CYP27A1
Non-B immune cells	Alveolar macrophages	PPARG
Non-B immune cells	Alveolar macrophages	NUPR1
Non-B immune cells	Alveolar macrophages CCL3+	MIR3945HG
Non-B immune cells	Alveolar macrophages CCL3+	CCL20
Non-B immune cells	Alveolar macrophages CCL3+	HLA-DQA2
Non-B immune cells	Alveolar macrophages CCL3+	PHLDA3
Non-B immune cells	Alveolar macrophages CCL3+	ITG8B
Non-B immune cells	Alveolar macrophages CCL3+	CCL4L2
Non-B immune cells	Alveolar macrophages CCL3+	NINJ1
Non-B immune cells	Alveolar macrophages CCL3+	SCGB3A1
Non-B immune cells	Alveolar macrophages CCL3+	TNIP3
Non-B immune cells	Alveolar macrophages CCL3+	CXCL5
Non-B immune cells	Alveolar macrophages MT-positive	MT1X
Non-B immune cells	Alveolar macrophages MT-positive	MT1E
Non-B immune cells	Alveolar macrophages MT-positive	MT1G
Non-B immune cells	Alveolar macrophages MT-positive	SFTPB
Non-B immune cells	Alveolar macrophages MT-positive	KCNMA1
Non-B immune cells	Alveolar macrophages MT-positive	EMP1
Non-B immune cells	Alveolar macrophages MT-positive	MT1F
Non-B immune cells	Alveolar macrophages MT-positive	C15orf48
Non-B immune cells	Alveolar macrophages MT-positive	RP11-598F7.3
Non-B immune cells	Alveolar macrophages proliferating	KIAA0101
Non-B immune cells	Alveolar macrophages proliferating	CKS1B
Non-B immune cells	Alveolar macrophages proliferating	TYMS
Non-B immune cells	Alveolar macrophages proliferating	CENPW
Non-B immune cells	Alveolar macrophages proliferating	NUSAP1
Non-B immune cells	Alveolar macrophages proliferating	CDK1
Non-B immune cells	Alveolar macrophages proliferating	UBE2C
Non-B immune cells	Alveolar macrophages proliferating	PTTG1
Non-B immune cells	Alveolar macrophages proliferating	MKI67
Non-B immune cells	Alveolar macrophages proliferating	SMC4
Non-B immune cells	Monocyte-derived macrophages	RNASE1
Non-B immune cells	Monocyte-derived macrophages	C15orf48
Non-B immune cells	Monocyte-derived macrophages	VCAN
Non-B immune cells	Monocyte-derived macrophages	CXCL8
Non-B immune cells	Interstitial macrophages perivascular	F13A1
Non-B immune cells	Interstitial macrophages perivascular	RNASE1
Non-B immune cells	Interstitial macrophages perivascular	STAB1
Non-B immune cells	Interstitial macrophages perivascular	RNASE6
Non-B immune cells	Interstitial macrophages perivascular	GPR183
Non-B immune cells	Interstitial macrophages perivascular	FGL2
Non-B immune cells	Interstitial macrophages perivascular	CSF1R
Non-B immune cells	Interstitial macrophages perivascular	FCGR2B
Non-B immune cells	Interstitial macrophages perivascular	IL13RA1
Non-B immune cells	Interstitial macrophages perivascular	METRNL
Non-B immune cells	Classical monocytes	FCN1
Non-B immune cells	Classical monocytes	VCAN
Non-B immune cells	Classical monocytes	S100A12
Non-B immune cells	Classical monocytes	CFP
Non-B immune cells	Classical monocytes	EREG
Non-B immune cells	Classical monocytes	CD300E
Non-B immune cells	Classical monocytes	FGL2
Non-B immune cells	Non-classical monocytes	FCN1
Non-B immune cells	Non-classical monocytes	LILRB2
Non-B immune cells	Non-classical monocytes	FGL2
Non-B immune cells	Non-classical monocytes	CFP
Non-B immune cells	Non-classical monocytes	LILRA5
Non-B immune cells	Non-classical monocytes	CSF1R
Non-B immune cells	Non-classical monocytes	LILRB1
Non-B immune cells	Non-classical monocytes	WARS
Non-B immune cells	Non-classical monocytes	FAM26F
Non-B immune cells	Non-classical monocytes	LIMD2
Non-B immune cells	Mast cells	TPSAB1
Non-B immune cells	Mast cells	TPSB2
Non-B immune cells	Mast cells	CPA3
Non-B immune cells	Mast cells	HPGDS
Non-B immune cells	Mast cells	MS4A2
Non-B immune cells	Mast cells	GATA2
Non-B immune cells	Mast cells	KIT
Non-B immune cells	Mast cells	CLU
Non-B immune cells	Mast cells	VWAS4
Non-B immune cells	Mast cells	RGS13
