# Supplementary material for: An interpretable multi‐task whole‐slide histopathology AI model for non‐small cell lung cancer: Cross‐cohort generalisation, spatial attention–transcriptomic integration, and molecular–immune profiling
Source: Clin Transl Med. 2026 Jul 23;16(7):e70744. doi: 10.1002/ctm2.70744 (PMC13396892; doi:10.1002/ctm2.70744)
Supplement: Supplementary file 13 — Supporting Information [file CTM2-16-e70744-s005.csv]

Function_State	Gene
Angiogenesis	ACVRL1
Angiogenesis	JAG1
Angiogenesis	ANGPT1
Angiogenesis	ANGPT2
Angiogenesis	CD34
Angiogenesis	CDC42
Angiogenesis	MAPK14
Angiogenesis	TYMP
Angiogenesis	EDN1
Angiogenesis	EFNB2
Angiogenesis	EGR3
Angiogenesis	EPHB4
Angiogenesis	PTK2B
Angiogenesis	FGF2
Angiogenesis	FGFR1
Angiogenesis	VEGFD
Angiogenesis	FOXC2
Angiogenesis	FLT1
Angiogenesis	FLT4
Angiogenesis	FN1
Angiogenesis	GPLD1
Angiogenesis	NR4A1
Angiogenesis	ID1
Angiogenesis	ITGA5
Angiogenesis	ITGAV
Angiogenesis	ITGB1
Angiogenesis	KDR
Angiogenesis	LOXL2
Angiogenesis	MMP14
Angiogenesis	NOTCH1
Angiogenesis	PDGFA
Angiogenesis	PDGFRB
Angiogenesis	PGF
Angiogenesis	PIK3CA
Angiogenesis	PTGS2
Angiogenesis	PTK2
Angiogenesis	ROBO1
Angiogenesis	SHC1
Angiogenesis	SRF
Angiogenesis	TAL1
Angiogenesis	TDGF1
Angiogenesis	TEK
Angiogenesis	VAV2
Angiogenesis	VEGFA
Angiogenesis	VEGFC
Angiogenesis	FGF18
Angiogenesis	NRP1
Angiogenesis	SEMA5A
Angiogenesis	RAMP2
Angiogenesis	CIB1
Angiogenesis	ESM1
Angiogenesis	JMJD6
Angiogenesis	HEY1
Angiogenesis	ADGRA2
Angiogenesis	GREM1
Angiogenesis	SRPX2
Angiogenesis	SOX18
Angiogenesis	PARVA
Angiogenesis	RNF213
Angiogenesis	E2F8
Angiogenesis	RSPO3
Angiogenesis	OTULIN
Angiogenesis	E2F7
Angiogenesis	CCBE1
Angiogenesis	BMPER
Angiogenesis	NRARP
Angiogenesis	TNFAIP6
Angiogenesis	VCAN
Angiogenesis	SPP1
Angiogenesis	CCND2
Angiogenesis	PIK3R1
Angiogenesis	STC1
Angiogenesis	JAG2
Apoptosis	APAF1
Apoptosis	ATF4
Apoptosis	ATM
Apoptosis	BAK1
Apoptosis	BID
Apoptosis	BOK
Apoptosis	BRCA2
Apoptosis	CASP2
Apoptosis	CASP4
Apoptosis	CASP9
Apoptosis	DAPK3
Apoptosis	DDIT3
Apoptosis	E2F2
Apoptosis	EP300
Apoptosis	GSN
Apoptosis	IFI16
Apoptosis	INHBA
Apoptosis	KRT8
Apoptosis	LGALS9
Apoptosis	NFATC4
Apoptosis	P2RX7
Apoptosis	PMAIP1
Apoptosis	POLB
Apoptosis	PPP2R1B
Apoptosis	PPP2R5C
Apoptosis	SORT1
Apoptosis	SKIL
Apoptosis	STK3
Apoptosis	STK4
Apoptosis	TIMP3
Apoptosis	TNFRSF1A
Apoptosis	TNFRSF1B
Apoptosis	TP53BP2
Apoptosis	DYRK2
Apoptosis	CRADD
Apoptosis	BCL10
Apoptosis	AIFM1
Apoptosis	BCL2L11
Apoptosis	DNM1L
Apoptosis	BCAP31
Apoptosis	SIVA1
Apoptosis	MLLT11
Apoptosis	RIPK3
Apoptosis	SNW1
Apoptosis	PPP1R13B
Apoptosis	PHLDA3
Apoptosis	NUPR1
Apoptosis	BBC3
Apoptosis	CIDEB
Apoptosis	TNFRSF21
Apoptosis	PYCARD
Apoptosis	CDIP1
Apoptosis	G0S2
Apoptosis	SHISA5
Apoptosis	TNFRSF12A
Apoptosis	WWOX
Apoptosis	DDIT4
Apoptosis	USP28
Apoptosis	MOAP1
Apoptosis	AEN
Apoptosis	TMEM109
Apoptosis	APOPT1
Apoptosis	BMF
Apoptosis	DAB2IP
Apoptosis	DEDD2
Apoptosis	ST20
Cell_Cycle	ANLN
Cell_Cycle	ANP32E
Cell_Cycle	ATAD2
Cell_Cycle	AURKA
Cell_Cycle	BRIP1
Cell_Cycle	CASP8AP2
Cell_Cycle	CBX5
Cell_Cycle	CCNA2
Cell_Cycle	CCNB2
Cell_Cycle	CCND1
Cell_Cycle	CCNE1
Cell_Cycle	CCNE2
Cell_Cycle	CDC25C
Cell_Cycle	CDC45
Cell_Cycle	CDC6
Cell_Cycle	CDCA2
Cell_Cycle	CDCA3
Cell_Cycle	CDCA8
Cell_Cycle	CENPA
Cell_Cycle	CENPE
Cell_Cycle	CHAF1B
Cell_Cycle	CKAP2L
Cell_Cycle	CKAP5
Cell_Cycle	CKS1B
Cell_Cycle	CKS2
Cell_Cycle	CLSPN
Cell_Cycle	DHFR
Cell_Cycle	DLGAP5
Cell_Cycle	DSCC1
Cell_Cycle	DTL
Cell_Cycle	ECT2
Cell_Cycle	EXO1
Cell_Cycle	FEN1
Cell_Cycle	GAS2L3
Cell_Cycle	GINS2
Cell_Cycle	GTSE1
Cell_Cycle	HELLS
Cell_Cycle	HJURP
Cell_Cycle	HMMR
Cell_Cycle	KIF11
Cell_Cycle	KIF23
Cell_Cycle	KIF2C
Cell_Cycle	LBR
Cell_Cycle	MCM4
Cell_Cycle	MCM5
Cell_Cycle	MCM6
Cell_Cycle	MKI67
Cell_Cycle	NASP
Cell_Cycle	NCAPD2
Cell_Cycle	NDC80
Cell_Cycle	NEK2
Cell_Cycle	NUF2
Cell_Cycle	NUSAP1
Cell_Cycle	PCNA
Cell_Cycle	POLA1
Cell_Cycle	POLD3
Cell_Cycle	PRIM1
Cell_Cycle	PSRC1
Cell_Cycle	PTTG1
Cell_Cycle	RAD21
Cell_Cycle	RAD51AP1
Cell_Cycle	RANGAP1
Cell_Cycle	RFC2
Cell_Cycle	RFC4
Cell_Cycle	RPA2
Cell_Cycle	RRM1
Cell_Cycle	RRM2
Cell_Cycle	SLBP
Cell_Cycle	SMC4
Cell_Cycle	TACC3
Cell_Cycle	TIPIN
Cell_Cycle	TMPO
Cell_Cycle	TOP2A
Cell_Cycle	TTK
Cell_Cycle	TUBB4B
Cell_Cycle	TYMS
Cell_Cycle	UBR7
Cell_Cycle	UHRF1
Cell_Cycle	UNG
Cell_Cycle	USP1
Cell_Cycle	WDR76
Cell_Cycle	POLA2
Cell_Cycle	GCLM
Cell_Cycle	HMGB3
Cell_Cycle	DEPDC1B
Cell_Cycle	PRR11
Cell_Cycle	NUCKS1
Cell_Cycle	NUP37
Cell_Cycle	UBE2T
Cell_Cycle	ORC6
Cell_Cycle	CENPM
Cell_Cycle	VRK1
Cell_Cycle	CDC25B
Cell_Cycle	FAM83D
Cell_Cycle	ASF1B
Cell_Cycle	GRPEL1
Cell_Cycle	RFC5
Cell_Cycle	SRSF3
Cell_Cycle	MND1
Cell_Cycle	ZWINT
Cell_Cycle	TUBG1
Cell_Cycle	ENOSF1
Cell_Cycle	RAN
Cell_Cycle	RFC3
Cell_Cycle	E2F5
Cell_Cycle	AKIRIN2
Cell_Cycle	TROAP
Cell_Cycle	BORA
Cell_Cycle	PIF1
Cell_Cycle	FANCI
Cell_Cycle	LYAR
Cell_Cycle	CDCA5
Cell_Cycle	DSN1
Cell_Cycle	CCNF
Cell_Cycle	CDC25A
Cell_Cycle	SAP30
Cell_Cycle	CDCA7L
Cell_Cycle	INTS8
Cell_Cycle	MCM7
Cell_Cycle	CHAF1A
Cell_Cycle	PBK
Cell_Cycle	DTYMK
Cell_Cycle	APEX2
Cell_Cycle	KIF5B
Cell_Cycle	SHCBP1
Cell_Cycle	ZWILCH
Cell_Cycle	KPNA2
Cell_Cycle	H2AFX
Cell_Cycle	H1F0
Cell_Cycle	TUBB
Cell_Cycle	HIST1H4C
Cell_Cycle	PRC1
Cell_Cycle	CENPW
Cell_Cycle	MRPS18B
Cell_Cycle	MZT1
Cell_Cycle	KIFC1
Cell_Cycle	KIF22
Differentiation	ABL1
Differentiation	ACVR1
Differentiation	ADA
Differentiation	AGT
Differentiation	AKT1
Differentiation	ANXA1
Differentiation	ATOH1
Differentiation	ATP2B2
Differentiation	ATP7A
Differentiation	AXL
Differentiation	BCL2
Differentiation	BCL3
Differentiation	PRDM1
Differentiation	BMP2
Differentiation	BMP6
Differentiation	BRAF
Differentiation	CASP8
Differentiation	CAV3
Differentiation	RUNX2
Differentiation	RUNX1
Differentiation	CCNB1
Differentiation	CD86
Differentiation	CDK1
Differentiation	CDC42
Differentiation	CDH2
Differentiation	CEBPA
Differentiation	CEBPB
Differentiation	CREB1
Differentiation	MAPK14
Differentiation	CSF1
Differentiation	CSF1R
Differentiation	CSF2
Differentiation	DRD1
Differentiation	EDN3
Differentiation	EDNRB
Differentiation	EPHA2
Differentiation	EMX1
Differentiation	EP300
Differentiation	ERBB4
Differentiation	ERCC2
Differentiation	FGF8
Differentiation	FGFR1
Differentiation	FGFR2
Differentiation	FOXC2
Differentiation	FLT3LG
Differentiation	MTOR
Differentiation	GATA1
Differentiation	GATA4
Differentiation	GATA6
Differentiation	GDNF
Differentiation	GNAS
Differentiation	HDAC2
Differentiation	NCKAP1L
Differentiation	NRG1
Differentiation	HHEX
Differentiation	HIF1A
Differentiation	HMGB1
Differentiation	FOXA1
Differentiation	HOXA5
Differentiation	IGF1
Differentiation	IL2
Differentiation	IL4R
Differentiation	IL11
Differentiation	IL12B
Differentiation	IL15
Differentiation	ILK
Differentiation	INSM1
Differentiation	IRF4
Differentiation	JAG2
Differentiation	JUN
Differentiation	JUNB
Differentiation	KIT
Differentiation	LAMB2
Differentiation	LEP
Differentiation	LGALS1
Differentiation	LGALS9
Differentiation	LHX1
Differentiation	LIF
Differentiation	LMNA
Differentiation	LYN
Differentiation	SMAD4
Differentiation	MEF2A
Differentiation	MEF2C
Differentiation	KITLG
Differentiation	MMP14
Differentiation	MYF5
Differentiation	MYF6
Differentiation	MYH9
Differentiation	MYO7A
Differentiation	MYOD1
Differentiation	MYOG
Differentiation	NFATC2
Differentiation	NFIB
Differentiation	NTRK1
Differentiation	NTRK2
Differentiation	PAFAH1B1
Differentiation	PAX2
Differentiation	PF4
Differentiation	PITX2
Differentiation	PLS3
Differentiation	POU4F3
Differentiation	PPARG
Differentiation	MAPK3
Differentiation	MAP2K1
Differentiation	PROX1
Differentiation	PSEN1
Differentiation	PTGER4
Differentiation	PTN
Differentiation	PTPN11
Differentiation	PTPRZ1
Differentiation	RAC1
Differentiation	RAG1
Differentiation	RB1
Differentiation	RELB
Differentiation	RXRA
Differentiation	CCL19
Differentiation	SHOX2
Differentiation	SNAI1
Differentiation	SOD1
Differentiation	SOX4
Differentiation	SOX10
Differentiation	SOX11
Differentiation	SP3
Differentiation	SPI1
Differentiation	SRF
Differentiation	STAT5B
Differentiation	STK11
Differentiation	SYK
Differentiation	TAL1
Differentiation	TGFB2
Differentiation	TGFBR2
Differentiation	THRA
Differentiation	NKX2-1
Differentiation	TRAF6
Differentiation	TSC1
Differentiation	VEGFA
Differentiation	WNT7A
Differentiation	WNT8A
Differentiation	WNT11
Differentiation	WT1
Differentiation	ZAP70
Differentiation	EOMES
Differentiation	SEMA7A
Differentiation	TNFSF11
Differentiation	TP63
Differentiation	TNFSF9
Differentiation	FADD
Differentiation	NRP1
Differentiation	PROM1
Differentiation	SLC9A3R1
Differentiation	ATG5
Differentiation	SLC4A7
Differentiation	MAML1
Differentiation	ZEB2
Differentiation	TSPAN2
Differentiation	SEC24B
Differentiation	BATF
Differentiation	ZBTB1
Differentiation	KDM1A
Differentiation	KDM6B
Differentiation	HEY2
Differentiation	SCRIB
Differentiation	TENM4
Differentiation	BLOC1S6
Differentiation	FOXP1
Differentiation	BMP10
Differentiation	IL20
Differentiation	CDON
Differentiation	WDPCP
Differentiation	LEF1
Differentiation	IL23A
Differentiation	CLIC5
Differentiation	DLL4
Differentiation	TMEM100
Differentiation	MCOLN3
Differentiation	SOX6
Differentiation	MESP1
Differentiation	CYP26B1
Differentiation	FAM20C
Differentiation	OVOL2
Differentiation	SAV1
Differentiation	SEMA4A
Differentiation	BCL11B
Differentiation	NKAP
Differentiation	PDZD7
Differentiation	WNT5B
Differentiation	DCSTAMP
Differentiation	GDPD5
Differentiation	SLITRK6
Differentiation	MYLK3
Differentiation	TMC1
Differentiation	OCSTAMP
Differentiation	IL31RA
Differentiation	IL23R
Differentiation	GDF7
Differentiation	NKX2-3
Differentiation	STRC
Differentiation	ARX
Differentiation	GSX2
Differentiation	LHFPL5
Differentiation	ATP11C
DNA_damage	BRCA1
DNA_damage	MRE11
DNA_damage	FOXN3
DNA_damage	HIPK2
DNA_damage	SP100
DNA_damage	PSME4
DNA_damage	RPS6KA6
DNA_damage	TP63
DNA_damage	GTSE1
DNA_damage	PPP2R5C
DNA_damage	TP73
DNA_damage	CNOT4
DNA_damage	DNAJA1
DNA_damage	BAX
DNA_damage	UIMC1
DNA_damage	AURKA
DNA_damage	CNOT3
DNA_damage	PCBP4
DNA_damage	TFAP4
DNA_damage	E2F1
DNA_damage	RGCC
DNA_damage	RBL2
DNA_damage	NBN
DNA_damage	GML
DNA_damage	BABAM1
DNA_damage	CASP2
DNA_damage	CDK5RAP3
DNA_damage	CCND1
DNA_damage	FOXM1
DNA_damage	CDKN1B
DNA_damage	CNOT2
DNA_damage	ING4
DNA_damage	CNOT6
DNA_damage	TFDP2
DNA_damage	NEK11
DNA_damage	PSMD14
DNA_damage	ARID3A
DNA_damage	MAD2L2
DNA_damage	GADD45A
DNA_damage	SYF2
DNA_damage	RPA2
DNA_damage	PLAGL1
DNA_damage	RBBP6
DNA_damage	CDK2
DNA_damage	CDKN1A
DNA_damage	SOX4
DNA_damage	CNOT1
DNA_damage	PRMT1
DNA_damage	BCL2L2
DNA_damage	PCNA
DNA_damage	RBM38
DNA_damage	CCNB1
DNA_damage	TAOK3
DNA_damage	MDM2
DNA_damage	CNOT6L
DNA_damage	BRCA2
DNA_damage	PML
DNA_damage	FANCI
DNA_damage	TP53
DNA_damage	PMAIP1
DNA_damage	CARM1
DNA_damage	DTL
DNA_damage	RPS27A
DNA_damage	CNOT9
DNA_damage	CCNA2
DNA_damage	PLK2
DNA_damage	TNKS1BP1
DNA_damage	RPS3
DNA_damage	ATM
DNA_damage	CHEK1
DNA_damage	HMGA2
DNA_damage	UBC
DNA_damage	CENPJ
DNA_damage	XPC
DNA_damage	CNOT8
DNA_damage	BABAM2
DNA_damage	CDC25C
DNA_damage	CNOT11
DNA_damage	BTG2
DNA_damage	ZNF385A
DNA_damage	USP1
DNA_damage	ABRAXAS1
DNA_damage	RNF168
DNA_damage	SPIDR
DNA_damage	E2F7
DNA_damage	CRADD
DNA_damage	CDK1
DNA_damage	UBB
DNA_damage	TRIAP1
DNA_damage	RAD9A
DNA_damage	KAT5
DNA_damage	PLK3
DNA_damage	ATR
DNA_damage	SFN
DNA_damage	HIC1
DNA_damage	PIDD1
DNA_damage	UBE2N
DNA_damage	NPM1
DNA_damage	CNOT10
DNA_damage	CHEK2
DNA_damage	FOXO4
DNA_damage	MUC1
DNA_damage	BRCC3
DNA_damage	BLM
DNA_damage	TFDP1
DNA_damage	MDM4
DNA_damage	CNOT7
DNA_damage	E2F4
DNA_damage	UBA52
DNA_damage	PRKDC
DNA_repair	RAD52
DNA_repair	POLR2J
DNA_repair	LIG3
DNA_repair	REV3L
DNA_repair	BRCA1
DNA_repair	ERCC1
DNA_repair	MNAT1
DNA_repair	MRE11
DNA_repair	RFC1
DNA_repair	TDP1
DNA_repair	RRM2B
DNA_repair	ERCC8
DNA_repair	RFC2
DNA_repair	POLD1
DNA_repair	NTHL1
DNA_repair	TP53BP1
DNA_repair	POLB
DNA_repair	XRCC1
DNA_repair	XAB2
DNA_repair	POLD3
DNA_repair	XRCC5
DNA_repair	RIF1
DNA_repair	PALB2
DNA_repair	SIRT1
DNA_repair	POLR2E
DNA_repair	POLR2F
DNA_repair	POLE2
DNA_repair	APEX1
DNA_repair	POLI
DNA_repair	POLA1
DNA_repair	POLR2C
DNA_repair	MPG
DNA_repair	NBN
DNA_repair	ERCC2
DNA_repair	POLR2I
DNA_repair	LIG1
DNA_repair	RPA3
DNA_repair	POLD2
DNA_repair	RAD51C
DNA_repair	GTF2H1
DNA_repair	RAD51AP1
DNA_repair	GTF2H3
DNA_repair	RFC5
DNA_repair	FANCE
DNA_repair	RAD50
DNA_repair	OGG1
DNA_repair	FANCL
DNA_repair	MAD2L2
DNA_repair	RPA2
DNA_repair	RAD23B
DNA_repair	POLK
DNA_repair	SMUG1
DNA_repair	WRNIP1
DNA_repair	XRCC3
DNA_repair	MBD4
DNA_repair	POLN
DNA_repair	RPA1
DNA_repair	PCNA
DNA_repair	MUTYH
DNA_repair	RFC3
DNA_repair	CDK7
DNA_repair	CCNH
DNA_repair	DDB2
DNA_repair	REV1
DNA_repair	BRIP1
DNA_repair	XPA
DNA_repair	TDG
DNA_repair	BRCA2
DNA_repair	TP53
DNA_repair	PARP1
DNA_repair	RPS27A
DNA_repair	POLR2D
DNA_repair	FANCD2
DNA_repair	CETN2
DNA_repair	POLR2K
DNA_repair	SSRP1
DNA_repair	ATM
DNA_repair	XRCC4
DNA_repair	CCNO
DNA_repair	XPC
DNA_repair	FANCC
DNA_repair	ERCC3
DNA_repair	POLR2H
DNA_repair	RFC4
DNA_repair	HMGB2
DNA_repair	WRN
DNA_repair	POLL
DNA_repair	ALKBH3
DNA_repair	DDB1
DNA_repair	POLR2G
DNA_repair	FEN1
DNA_repair	UBE2V2
DNA_repair	MGMT
DNA_repair	POLH
DNA_repair	EXO1
DNA_repair	LIG4
DNA_repair	ATR
DNA_repair	POLD4
DNA_repair	ERCC4
DNA_repair	POLE
DNA_repair	TOP3A
DNA_repair	UBE2N
DNA_repair	FANCB
DNA_repair	RAD51B
DNA_repair	FANCF
DNA_repair	RAD51D
DNA_repair	FANCA
DNA_repair	FANCM
DNA_repair	H2AFX
DNA_repair	ALKBH2
DNA_repair	HMGB1
DNA_repair	XRCC6
DNA_repair	XRCC2
DNA_repair	BLM
DNA_repair	GTF2H4
DNA_repair	FANCG
DNA_repair	UBA52
DNA_repair	PRKDC
DNA_repair	GTF2H5
EMT	BGN
EMT	CDH11
EMT	CDH2
EMT	COL1A2
EMT	COL3A1
EMT	COL5A2
EMT	CTGF
EMT	DDR2
EMT	ECM1
EMT	FAP
EMT	FBLN5
EMT	FBN1
EMT	FOXC2
EMT	FSTL1
EMT	GSC
EMT	HAS2
EMT	IGFBP4
EMT	MMP1
EMT	MMP2
EMT	MYL9
EMT	NR2F1
EMT	PCOLCE
EMT	POSTN
EMT	PRRX1
EMT	PTX3
EMT	RGS4
EMT	SNAI1
EMT	SPOCK1
EMT	TAGLN
EMT	TUBA1A
EMT	TWIST1
EMT	VIM
EMT	WNT5A
EMT	ACTA2
EMT	BRCA1
EMT	SERPINH1
EMT	CENPA
EMT	COL1A1
EMT	COL4A1
EMT	COL6A2
EMT	VCAN
EMT	CTSB
EMT	DAB2
EMT	DCK
EMT	FBLN2
EMT	FN1
EMT	GAS1
EMT	HIF1A
EMT	HMMR
EMT	TNC
EMT	ITGAV
EMT	LUM
EMT	MCM3
EMT	MCM7
EMT	MKI67
EMT	MMP14
EMT	NT5E
EMT	ODC1
EMT	PDGFRA
EMT	PLAUR
EMT	PPIC
EMT	HTRA1
EMT	RBL1
EMT	CXCL6
EMT	SDC1
EMT	SDCBP
EMT	TIMP1
EMT	ENC1
EMT	TUBB3
EMT	PLK4
EMT	ORC6
EMT	ANLN
EMT	CAMK2N1
EMT	ENOPH1
EMT	CD44
EMT	LOXL2
EMT	TGFBR3
EMT	WNT16
EMT	WNT2
EMT	TGFBR1
EMT	FGF8
EMT	EPB41L5
EMT	OLFM1
EMT	HEY2
EMT	LEF1
EMT	ERG
EMT	HEY1
EMT	TMEM100
EMT	EFNA1
EMT	S100A4
Hypoxia	PLIN2
Hypoxia	ADM
Hypoxia	ADORA2B
Hypoxia	AK4
Hypoxia	ALDOC
Hypoxia	ANG
Hypoxia	ATF3
Hypoxia	BNIP3
Hypoxia	BNIP3L
Hypoxia	CA9
Hypoxia	CA12
Hypoxia	CAV1
Hypoxia	CCNG2
Hypoxia	KLF6
Hypoxia	DUSP1
Hypoxia	EFNA1
Hypoxia	ENO2
Hypoxia	F3
Hypoxia	FOS
Hypoxia	NR3C1
Hypoxia	GYS1
Hypoxia	HIF1A
Hypoxia	HK1
Hypoxia	HK2
Hypoxia	HMOX1
Hypoxia	IGFBP3
Hypoxia	IL6
Hypoxia	JUN
Hypoxia	LDHA
Hypoxia	LOX
Hypoxia	MIF
Hypoxia	MXI1
Hypoxia	NFIL3
Hypoxia	P4HA1
Hypoxia	SERPINE1
Hypoxia	PAM
Hypoxia	PDGFB
Hypoxia	PDK1
Hypoxia	PFKFB3
Hypoxia	PFKFB4
Hypoxia	PFKP
Hypoxia	PGF
Hypoxia	PGK1
Hypoxia	PGM1
Hypoxia	PLAUR
Hypoxia	PLOD2
Hypoxia	PPP1R3C
Hypoxia	RNASE4
Hypoxia	SAT1
Hypoxia	SLC2A1
Hypoxia	SLC2A3
Hypoxia	SPAG4
Hypoxia	STC1
Hypoxia	TGFBI
Hypoxia	TPI1
Hypoxia	VEGFA
Hypoxia	VLDLR
Hypoxia	CXCR4
Hypoxia	PPFIA4
Hypoxia	BHLHE40
Hypoxia	KLF7
Hypoxia	STC2
Hypoxia	SAP30
Hypoxia	P4HA2
Hypoxia	STBD1
Hypoxia	AKAP12
Hypoxia	CITED2
Hypoxia	NDRG1
Hypoxia	TXNIP
Hypoxia	ZNF292
Hypoxia	JMJD6
Hypoxia	MAFF
Hypoxia	FAM162A
Hypoxia	HILPDA
Hypoxia	ERO1A
Hypoxia	ANGPTL4
Hypoxia	DDIT4
Hypoxia	EGLN1
Hypoxia	KLHL24
Hypoxia	TMEM45A
Hypoxia	KDM3A
Hypoxia	ZNF395
Hypoxia	EGLN3
Inflammation	BMP2
Inflammation	CD6
Inflammation	CEBPB
Inflammation	CCR7
Inflammation	CSF1
Inflammation	F3
Inflammation	F12
Inflammation	FCER1G
Inflammation	B4GALT1
Inflammation	FFAR2
Inflammation	CXCL1
Inflammation	CXCL2
Inflammation	CXCL3
Inflammation	ICAM1
Inflammation	IL1A
Inflammation	IL1B
Inflammation	IL6
Inflammation	CXCL8
Inflammation	IL12B
Inflammation	TNFRSF9
Inflammation	IL18
Inflammation	CXCL10
Inflammation	IRAK2
Inflammation	KLKB1
Inflammation	NFKB1
Inflammation	NFKB2
Inflammation	OLR1
Inflammation	OSM
Inflammation	SERPINE1
Inflammation	MAP2K3
Inflammation	PTGS2
Inflammation	PTX3
Inflammation	REL
Inflammation	RELA
Inflammation	RELB
Inflammation	S100A8
Inflammation	CCL2
Inflammation	CCL3
Inflammation	CCL4
Inflammation	CCL5
Inflammation	CCL7
Inflammation	CCL8
Inflammation	CCL18
Inflammation	CCL20
Inflammation	CCL23
Inflammation	CXCL6
Inflammation	CXCL11
Inflammation	THBS1
Inflammation	TLR2
Inflammation	TNF
Inflammation	TNFSF4
Inflammation	VCAM1
Inflammation	WNT5A
Inflammation	RIPK2
Inflammation	SPHK1
Inflammation	CCRL2
Inflammation	OSMR
Inflammation	RASGRP1
Inflammation	TNIP1
Inflammation	KDM6B
Inflammation	TLR7
Inflammation	IL23A
Inflammation	TNIP2
Inflammation	ZC3H12A
Inflammation	CCR2
Inflammation	ACOD1
Inflammation	JAG1
Inflammation	ATP2B1
Inflammation	CD80
Inflammation	CD44
Inflammation	CSF3
Inflammation	CD55
Inflammation	EDN1
Inflammation	EREG
Inflammation	ACSL1
Inflammation	FUT4
Inflammation	GCH1
Inflammation	GPC3
Inflammation	IL1R1
Inflammation	ITGB8
Inflammation	LIF
Inflammation	MARCKS
Inflammation	NFKBIA
Inflammation	NINJ1
Inflammation	SERPINB2
Inflammation	PLAUR
Inflammation	RGS16
Inflammation	SDC4
Inflammation	SLC1A2
Inflammation	FSCN1
Inflammation	STAT5A
Inflammation	TNFAIP2
Inflammation	BTG2
Inflammation	FOSL1
Inflammation	SNN
Inflammation	PLPP3
Inflammation	TNFSF9
Inflammation	IER3
Inflammation	SLC28A2
Inflammation	TRIP10
Inflammation	LITAF
Inflammation	NAMPT
Inflammation	KIF1B
Inflammation	DENND5A
Inflammation	ICOSLG
Inflammation	PPP1R15A
Inflammation	MAFF
Inflammation	HIPK2
Inflammation	G0S2
Inflammation	DRAM1
Inflammation	TSLP
Inflammation	RNF144B
Invasion	AEBP1
Invasion	AKR1B1
Invasion	AMD1
Invasion	SLC25A5
Invasion	ATP5PB
Invasion	BAG1
Invasion	BGN
Invasion	C1QB
Invasion	CALD1
Invasion	CAPG
Invasion	CCNE1
Invasion	CDH11
Invasion	CKS1B
Invasion	CKS2
Invasion	COL1A1
Invasion	COL1A2
Invasion	COL3A1
Invasion	COL5A1
Invasion	COL5A2
Invasion	COL6A2
Invasion	COL6A3
Invasion	COL10A1
Invasion	COL11A1
Invasion	COMP
Invasion	CSE1L
Invasion	VCAN
Invasion	CTSK
Invasion	DAB2
Invasion	DDX5
Invasion	EDNRA
Invasion	FAP
Invasion	FBN1
Invasion	FN1
Invasion	GNAS
Invasion	H2AFZ
Invasion	HMGB2
Invasion	HNRNPU
Invasion	HSD17B4
Invasion	CYR61
Invasion	INHBA
Invasion	LAMB1
Invasion	LAMC1
Invasion	LGALS1
Invasion	LOX
Invasion	LOXL2
Invasion	LUM
Invasion	MMP2
Invasion	MMP11
Invasion	HNRNPM
Invasion	NDUFB7
Invasion	YBX1
Invasion	PDGFRB
Invasion	PLAU
Invasion	PRRX1
Invasion	PNN
Invasion	PPIC
Invasion	PROS1
Invasion	PSMA2
Invasion	PSMB4
Invasion	RGS4
Invasion	SNAI2
Invasion	SPOCK1
Invasion	TGFBI
Invasion	THBS2
Invasion	THY1
Invasion	TNFAIP6
Invasion	UBE2V2
Invasion	ADAM12
Invasion	MFAP5
Invasion	ITGBL1
Invasion	TP53I3
Invasion	NUAK1
Invasion	HNRNPDL
Invasion	TXNDC9
Invasion	LRRC17
Invasion	IFI30
Invasion	POSTN
Invasion	CBX1
Invasion	NID2
Invasion	RRAS2
Invasion	RALY
Invasion	SEPHS2
Invasion	HEY1
Invasion	MXRA5
Invasion	OLFML2B
Invasion	TMEM158
Invasion	WWTR1
Invasion	GREM1
Invasion	NOX4
Invasion	CLEC4A
Invasion	COPZ2
Invasion	ASPN
Invasion	CEMIP
Invasion	CRISPLD2
Invasion	TUBB6
Invasion	LRRC15
Invasion	TUBB
Metastasis	ACKR3
Metastasis	AFP
Metastasis	AGR2
Metastasis	AKT1
Metastasis	ALDH1A1
Metastasis	ANGPTL4
Metastasis	ANXA1
Metastasis	ANXA2
Metastasis	AQP5
Metastasis	ATF3
Metastasis	AURKA
Metastasis	AXL
Metastasis	B2M
Metastasis	BMI1
Metastasis	BMP2
Metastasis	BRAF
Metastasis	BSG
Metastasis	CA9
Metastasis	CCDC88A
Metastasis	CCND1
Metastasis	CCR7
Metastasis	CD24
Metastasis	CD274
Metastasis	CD44
Metastasis	CDCP1
Metastasis	CDH17
Metastasis	CDH2
Metastasis	CEACAM1
Metastasis	CEACAM5
Metastasis	CLIC1
Metastasis	CRP
Metastasis	CTGF
Metastasis	CTNND1
Metastasis	CTSB
Metastasis	CTSK
Metastasis	CTSL
Metastasis	CTTN
Metastasis	CXCL12
Metastasis	CXCL2
Metastasis	CXCL8
Metastasis	CXCR2
Metastasis	CYR61
Metastasis	DDR2
Metastasis	EGF
Metastasis	EGFR
Metastasis	EGR1
Metastasis	EPAS1
Metastasis	EPCAM
Metastasis	ERBB2
Metastasis	ERBB3
Metastasis	ESR1
Metastasis	ESR2
Metastasis	EZH2
Metastasis	EZR
Metastasis	F2RL1
Metastasis	FGFR1
Metastasis	FLOT2
Metastasis	FLT1
Metastasis	FLT4
Metastasis	FN1
Metastasis	FOXC2
Metastasis	FOXM1
Metastasis	GLI1
Metastasis	HGF
Metastasis	HIF1A
Metastasis	HMGA1
Metastasis	HMGA2
Metastasis	HPSE
Metastasis	ID1
Metastasis	IDO1
Metastasis	IGF1R
Metastasis	IGF2BP3
Metastasis	IL6
Metastasis	ITGA3
Metastasis	ITGA5
Metastasis	ITGA6
Metastasis	ITGAV
Metastasis	ITGB1
Metastasis	ITGB3
Metastasis	JAG1
Metastasis	KDR
Metastasis	KRAS
Metastasis	KRT19
Metastasis	L1CAM
Metastasis	LAMC2
Metastasis	LASP1
Metastasis	LGALS3
Metastasis	LOX
Metastasis	LOXL2
Metastasis	MACC1
Metastasis	MCAM
Metastasis	MDM2
Metastasis	MET
Metastasis	MIF
Metastasis	MKI67
Metastasis	MME
Metastasis	MMP1
Metastasis	MMP11
Metastasis	MMP13
Metastasis	MMP14
Metastasis	MMP2
Metastasis	MMP3
Metastasis	MMP7
Metastasis	MMP9
Metastasis	MSN
Metastasis	MST1R
Metastasis	MTA1
Metastasis	MTDH
Metastasis	MUC1
Metastasis	MYC
Metastasis	NEDD9
Metastasis	NOTCH1
Metastasis	NTRK2
Metastasis	PCNA
Metastasis	PDGFRA
Metastasis	PDPN
Metastasis	PIK3CA
Metastasis	PKM
Metastasis	PLAU
Metastasis	PLAUR
Metastasis	POSTN
Metastasis	PRKCI
Metastasis	PROM1
Metastasis	PSCA
Metastasis	PTGS2
Metastasis	PTHLH
Metastasis	PTK2
Metastasis	PTP4A3
Metastasis	PTTG1
Metastasis	PXN
Metastasis	RAB25
Metastasis	RAC1
Metastasis	RELA
Metastasis	RHOC
Metastasis	ROCK1
Metastasis	S100A4
Metastasis	SATB1
Metastasis	SDCBP
Metastasis	SELE
Metastasis	SELP
Metastasis	SLC2A1
Metastasis	SNAI1
Metastasis	SNAI2
Metastasis	SNCG
Metastasis	SOX4
Metastasis	SPARC
Metastasis	SPP1
Metastasis	SRC
Metastasis	STAT3
Metastasis	STMN1
Metastasis	TERT
Metastasis	TGFBI
Metastasis	TGM2
Metastasis	TIMP1
Metastasis	TMPRSS4
Metastasis	TNFSF11
Metastasis	TYMP
Metastasis	VCAN
Metastasis	VEGFA
Metastasis	VEGFC
Metastasis	VEGFD
Metastasis	VIM
Metastasis	WASF3
Metastasis	YAP1
Metastasis	ZEB1
Metastasis	ZEB2
Proliferation	ADK
Proliferation	BAX
Proliferation	CCND1
Proliferation	BMPR1A
Proliferation	BUB1B
Proliferation	CCNA2
Proliferation	CCNB1
Proliferation	CD40
Proliferation	CDK1
Proliferation	CDC20
Proliferation	CYBA
Proliferation	HMGB2
Proliferation	IGFBP2
Proliferation	MKI67
Proliferation	PRKD1
Proliferation	TEK
Proliferation	TK1
Proliferation	TOP2A
Proliferation	DLGAP5
Proliferation	MELK
Proliferation	GINS1
Proliferation	KIF14
Proliferation	RACGAP1
Proliferation	ASPM
Proliferation	CD24
Proliferation	CX3CL1
Proliferation	IGF1
Proliferation	CD74
Proliferation	TP63
Proliferation	FGFR1
Proliferation	DCT
Proliferation	PTPRC
Proliferation	LHX5
Proliferation	ESR1
Proliferation	ABL1
Proliferation	XBP1
Proliferation	PDGFB
Proliferation	HIF1A
Proliferation	CD40LG
Proliferation	FGF9
Proliferation	FZD3
Proliferation	RIPK2
Proliferation	NUMBL
Proliferation	EBI3
Proliferation	WNT2
Proliferation	IL2
Proliferation	IL23A
Proliferation	VEGFA
Proliferation	SEMA5A
Proliferation	IL4
Proliferation	CD86
Proliferation	STAT1
Proliferation	ID2
Proliferation	DOCK7
Proliferation	SLAMF1
Proliferation	TNFSF4
Proliferation	WNT1
Proliferation	TNFSF9
Proliferation	MED1
Proliferation	SMO
Proliferation	TLR4
Proliferation	MYC
Proliferation	LEF1
Proliferation	ASCL1
Proliferation	FGF7
Proliferation	OSR1
Proliferation	IL18
Proliferation	WNT3A
Proliferation	WNT7A
Proliferation	DISC1
Proliferation	BMP10
Proliferation	SYK
Proliferation	IL13
Proliferation	BCL2
Proliferation	ID4
Proliferation	STAT5B
Proliferation	CD34
Proliferation	CTC1
Proliferation	TBX1
Proliferation	IRS2
Proliferation	TNFRSF4
Proliferation	HMGB1
Proliferation	ZNF335
Proliferation	NRARP
Proliferation	BMPR2
Proliferation	AGER
Proliferation	MIF
Proliferation	CCL5
Quiescence	ALOX5
Quiescence	ANXA5
Quiescence	AREG
Quiescence	CREM
Quiescence	CRHBP
Quiescence	EMP1
Quiescence	EVI2A
Quiescence	GBP2
Quiescence	CXCL1
Quiescence	CXCL2
Quiescence	CXCL3
Quiescence	GUCY1A1
Quiescence	H1F0
Quiescence	HBB
Quiescence	HLX
Quiescence	IL1B
Quiescence	CXCL8
Quiescence	INHBA
Quiescence	CXCL10
Quiescence	JUN
Quiescence	TM4SF1
Quiescence	MLLT3
Quiescence	NR4A2
Quiescence	SERPINB2
Quiescence	PCDH9
Quiescence	PMCH
Quiescence	PTGS2
Quiescence	PTPRC
Quiescence	RGS1
Quiescence	RHAG
Quiescence	TSPAN31
Quiescence	CCL8
Quiescence	CCL19
Quiescence	CCL20
Quiescence	CXCL6
Quiescence	CXCL11
Quiescence	CXCL5
Quiescence	TRA2B
Quiescence	SPTBN1
Quiescence	SVIL
Quiescence	TCF7L2
Quiescence	TFPI
Quiescence	TGFB1I1
Quiescence	TPBG
Quiescence	TNFSF4
Quiescence	FXR1
Quiescence	NRIP1
Quiescence	HIST1H2AC
Quiescence	HIST2H2BE
Quiescence	PPFIBP1
Quiescence	TNFSF10
Quiescence	IL18R1
Quiescence	VNN1
Quiescence	CYTIP
Quiescence	OPTN
Quiescence	MPZL2
Quiescence	CXCL13
Quiescence	NFAT5
Quiescence	GLIPR1
Quiescence	RBPMS
Quiescence	FNBP1
Quiescence	MAFF
Quiescence	TRA2A
Quiescence	TPSB2
Quiescence	ZBTB10
Quiescence	HIST1H2BK
Stemness	AFMID
Stemness	AFP
Stemness	ANPEP
Stemness	APC
Stemness	AQP1
Stemness	ASCL1
Stemness	ASCL2
Stemness	AXIN2
Stemness	AZGP1
Stemness	BAZ2B
Stemness	BMI1
Stemness	BOC
Stemness	C6orf62
Stemness	CA2
Stemness	CAMK2N1
Stemness	CCL5
Stemness	CCND2
Stemness	CD200
Stemness	CD24
Stemness	CD33
Stemness	CD38
Stemness	CD44
Stemness	CDCA7
Stemness	CDK6
Stemness	CEBPA
Stemness	CFTR
Stemness	CHD7
Stemness	CORO1C
Stemness	CXCL2
Stemness	DBX1
Stemness	DBX2
Stemness	DNMT3A
Stemness	DPP4
Stemness	EBF1
Stemness	EEF1A1
Stemness	EGFR
Stemness	EIF4B
Stemness	EMX1
Stemness	EMX2
Stemness	ENG
Stemness	EPHB2
Stemness	ETS2
Stemness	ETV1
Stemness	EVI2A
Stemness	EZH2
Stemness	FABP7
Stemness	FAM84A
Stemness	FBLIM1
Stemness	FBXO27
Stemness	FERMT1
Stemness	FOXA2
Stemness	FOXA3
Stemness	FOXG1
Stemness	GATA1
Stemness	GATA2
Stemness	GATA3
Stemness	GATA4
Stemness	GFAP
Stemness	GFI1
Stemness	GLI1
Stemness	GPC3
Stemness	GPM6A
Stemness	GPSM2
Stemness	GPX2
Stemness	H19
Stemness	H3F3B
Stemness	HACD3
Stemness	HAPLN1
Stemness	HEPN1
Stemness	HES1
Stemness	HNRNPH1
Stemness	HNRNPL
Stemness	HOPX
Stemness	ICAM1
Stemness	IDH1
Stemness	IKZF1
Stemness	IRX3
Stemness	ITGAM
Stemness	KDR
Stemness	KIT
Stemness	KLK10
Stemness	KRT14
Stemness	LATS2
Stemness	LGR5
Stemness	LOH12CR2
Stemness	LRIG1
Stemness	LY6D
Stemness	LYZ
Stemness	MALAT1
Stemness	MBOAT1
Stemness	MESP1
Stemness	MESP2
Stemness	METTL3
Stemness	MLLT10
Stemness	MME
Stemness	MYB
Stemness	MYC
Stemness	NANOG
Stemness	NCAM1
Stemness	NEK5
Stemness	NELL2
Stemness	NFE2
Stemness	NFIA
Stemness	NFIB
Stemness	NKX2-5
Stemness	NODAL
Stemness	NT5E
Stemness	OLFM4
Stemness	OPHN1
Stemness	ORC6
Stemness	PABPC1
Stemness	PAX6
Stemness	POU5F1
Stemness	PROM1
Stemness	PTK7
Stemness	PTMA
Stemness	PTPRC
Stemness	PTPRG
Stemness	PTPRO
Stemness	PTPRS
Stemness	PTPRZ1
Stemness	QPCTL
Stemness	RAB42
Stemness	RAMP2-AS1
Stemness	RBM6
Stemness	RGMB
Stemness	RNF43
Stemness	RUNX1
Stemness	SET
Stemness	SLC12A2
Stemness	SMAD2
Stemness	SMOC2
Stemness	SOX1
Stemness	SOX11
Stemness	SOX17
Stemness	SOX2
Stemness	SOX3
Stemness	SOX4
Stemness	SOX9
Stemness	SPDYE1
Stemness	SPDYE5
Stemness	SPHKAP
Stemness	SRGAP2C
Stemness	STMN1
Stemness	STMN2
Stemness	TAL1
Stemness	TATDN3
Stemness	TCF12
Stemness	TCF4
Stemness	TDGF1
Stemness	TFDP2
Stemness	TFRC
Stemness	THY1
Stemness	TNFAIP8L1
Stemness	TOX3
Stemness	TRA2A
Stemness	TSPAN6
Stemness	UGT8
Stemness	VEGFA
Stemness	ZBTB8A
Stemness	ZNF793
Stemness	ABCG2
Stemness	ALDH1A1
Stemness	ALDH1A3
Stemness	DNER
Stemness	MET
