# Supplementary material for: An interpretable multi‐task whole‐slide histopathology AI model for non‐small cell lung cancer: Cross‐cohort generalisation, spatial attention–transcriptomic integration, and molecular–immune profiling
Source: Clin Transl Med. 2026 Jul 23;16(7):e70744. doi: 10.1002/ctm2.70744 (PMC13396892; doi:10.1002/ctm2.70744)
Supplement: Supplementary file 15 — Supporting Information [file CTM2-16-e70744-s003.csv]

Tumor_subtype	Method	Feature_ID	Cell_type	n_high	n_low	mean_high	mean_low	median_high	median_low	mean_diff_high_minus_low	median_diff_high_minus_low	standardized_mean_difference	raw_p_value	Direction	FDR_q_value	FDR_label
LUAD	XCELL	Macrophage M2--XCELL	Macrophage M2	212	210	0.0241236620944147	0.0484501206464669	0.0153858240208177	0.0290350385185531	-0.0243264585520522	-0.0136492144977354	-0.630298620195913	2.03157813823233e-07	Lower in high-risk	1.95031501270304e-05	***
LUAD	CIBERSORT	NK cell resting--CIBERSORT	NK cell resting	212	210	0.00255525169674394	0.0124763877968646	0	0	-0.00992113610012069	0	-0.548753153420372	9.84924770032828e-07	Lower in high-risk	4.72763889615757e-05	***
LUAD	EPIC	Cancer associated fibroblast--EPIC	Cancer associated fibroblast	212	210	0.0871052813171482	0.0561121015109125	0.0510434348390471	0.0276025684807675	0.0309931798062357	0.0234408663582797	0.338523142993827	3.73693052267534e-06	Higher in high-risk	0.000119581776725611	***
LUAD	XCELL	Neutrophil--XCELL	Neutrophil	212	210	0.00115026540329783	0.00711548888013046	4.11631503968863e-19	0.000351578008151074	-0.00596522347683263	-0.000351578008151073	-0.558812445795339	6.83789329495063e-06	Lower in high-risk	0.000164109439078815	***
LUAD	XCELL	stroma score--XCELL	stroma score	212	210	0.0550890799674898	0.110427120873489	0.0421216140378526	0.0679813526168885	-0.0553380409059992	-0.025859738579036	-0.660779608046962	2.30023614420097e-05	Lower in high-risk	0.000315460956918991	***
LUAD	XCELL	Hematopoietic stem cell--XCELL	Hematopoietic stem cell	212	210	0.216477893929458	0.331540279322188	0.190422676417506	0.238112060523916	-0.11506238539273	-0.0476893841064105	-0.582536295338599	1.85677226285323e-05	Lower in high-risk	0.000315460956918991	***
LUAD	XCELL	B cell plasma--XCELL	B cell plasma	212	210	0.0291603379960659	0.0238429016142933	0.022698067981897	0.0158671870803781	0.00531743638177256	0.00683088090151885	0.202437875742076	2.03748024817917e-05	Higher in high-risk	0.000315460956918991	***
LUAD	XCELL	Cancer associated fibroblast--XCELL	Cancer associated fibroblast	212	210	0.0629467161534675	0.105493632673998	0.0471262676461036	0.0821123077644791	-0.0425469165205309	-0.0349860401183755	-0.503072766055791	3.10539557197241e-05	Lower in high-risk	0.00037264746863669	***
LUAD	MCPCOUNTER	Endothelial cell--MCPCOUNTER	Endothelial cell	212	210	11.6517939992686	21.4266452699038	10.8011837015494	12.8346334475438	-9.77485127063525	-2.0334497459944	-0.684650361293025	4.00081499275473e-05	Lower in high-risk	0.000426753599227171	***
LUAD	XCELL	Endothelial cell--XCELL	Endothelial cell	212	210	0.040511351489611	0.101144866475048	0.0289771015019525	0.0415287104022529	-0.0606335149854369	-0.0125516089003003	-0.709012004684242	0.000101369412852563	Lower in high-risk	0.000810955302820505	***
LUAD	EPIC	Endothelial cell--EPIC	Endothelial cell	212	210	0.0394316695981284	0.0785361628772818	0.0336935287286789	0.0442363086819552	-0.0391044932791534	-0.0105427799532763	-0.648040171035149	9.97887871875504e-05	Lower in high-risk	0.000810955302820505	***
LUAD	XCELL	microenvironment score--XCELL	microenvironment score	212	210	0.259450637733656	0.339687800954327	0.237325927762541	0.317001181357297	-0.0802371632206712	-0.0796752535947555	-0.440410070306584	9.56054854452235e-05	Lower in high-risk	0.000810955302820505	***
LUAD	MCPCOUNTER	NK cell--MCPCOUNTER	NK cell	212	210	0.404741614367685	0.845827839433242	0.244601444621584	0.324581366342452	-0.441086225065557	-0.0799799217208685	-0.170847383548798	0.00020474119342023	Lower in high-risk	0.00151193496679554	**
LUAD	TIMER	T cell CD8+--TIMER	T cell CD8+	212	210	0.143140926201554	0.211552185811093	0.118625061294623	0.170947894472811	-0.0684112596095382	-0.0523228331781875	-0.439338156683995	0.000244150202289142	Lower in high-risk	0.00167417281569697	**
LUAD	CIBERSORT	B cell plasma--CIBERSORT	B cell plasma	212	210	0.0771502067084543	0.0648854263271992	0.0673005709360842	0.0380129688300276	0.0122647803812551	0.0292876021060566	0.167494916811192	0.000370322256993394	Higher in high-risk	0.00237006244475772	**
LUAD	CIBERSORT	T cell regulatory (Tregs)--CIBERSORT	T cell regulatory (Tregs)	212	210	0.0221918420698276	0.0169598481224236	0.0162936268263112	0.0088107521399536	0.005231993947404	0.00748287468635755	0.240001027701843	0.000411912355255602	Higher in high-risk	0.00247147413153361	**
LUAD	XCELL	Monocyte--XCELL	Monocyte	212	210	0.0477471352958526	0.077164631789087	0.0346905667399681	0.0555977627026752	-0.0294174964932344	-0.0209071959627072	-0.465460659164218	0.000622517860064965	Lower in high-risk	0.00351539497448451	**
LUAD	XCELL	T cell CD4+ Th2--XCELL	T cell CD4+ Th2	212	210	0.148858941867443	0.119085561720537	0.119177479570084	0.0585921965472362	0.0297733801469063	0.0605852830228483	0.223659964496538	0.000719792888239714	Higher in high-risk	0.00383889540394514	**
LUAD	CIBERSORT	Monocyte--CIBERSORT	Monocyte	212	210	0.0305101937891095	0.0419506641107157	0.0191400526527397	0.0272080353988483	-0.0114404703216062	-0.00806798274610865	-0.259328996761483	0.00128508374485599	Lower in high-risk	0.00649305471085133	**
LUAD	EPIC	B cell--EPIC	B cell	212	210	0.0164120004498532	0.0141408338759654	0.0104082165321873	0.00579902020667208	0.00227116657388789	0.00460919632551522	0.114835054081225	0.0015696002293844	Higher in high-risk	0.00753408110104513	**
LUAD	QUANTISEQ	NK cell--QUANTISEQ	NK cell	212	210	0.00880157769580558	0.00733081010537594	0.00817163621055303	0.00694977514301279	0.00147076759042964	0.00122186106754023	0.289333187980132	0.00205592778899499	Higher in high-risk	0.00939852703540569	**
LUAD	QUANTISEQ	T cell regulatory (Tregs)--QUANTISEQ	T cell regulatory (Tregs)	212	210	0.0345983189631009	0.043521509952532	0.0313027027183468	0.0376861236316152	-0.00892319098943116	-0.0063834209132684	-0.385241365474713	0.00257302323144086	Lower in high-risk	0.0111712528838797	*
LUAD	QUANTISEQ	Macrophage M1--QUANTISEQ	Macrophage M1	212	210	0.11182517215683	0.149951415233878	0.0945472388278311	0.114448780591092	-0.0381262430770486	-0.0199015417632604	-0.340230225248914	0.0026764460034295	Lower in high-risk	0.0111712528838797	*
LUAD	MCPCOUNTER	cytotoxicity score--MCPCOUNTER	cytotoxicity score	212	210	13.3864609705019	8.05415670339252	3.8655669661062	5.26964137089639	5.33230426710937	-1.40407440479019	0.105145188144642	0.00382207337323587	Higher in high-risk	0.0152882934929435	*
LUAD	EPIC	Macrophage--EPIC	Macrophage	212	210	0.0231905000791988	0.0279741250350918	0.0184244922223253	0.0241410631015335	-0.00478362495589296	-0.0057165708792081	-0.245169143285744	0.00405148370965836	Lower in high-risk	0.0155576974450881	*
LUAD	XCELL	Myeloid dendritic cell activated--XCELL	Myeloid dendritic cell activated	212	210	0.36046122117784	0.322674712096949	0.364035356636342	0.295945293959667	0.0377865090808906	0.0680900626766759	0.250516479652775	0.00482866249976288	Higher in high-risk	0.0171685777769347	*
LUAD	XCELL	Class-switched memory B cell--XCELL	Class-switched memory B cell	212	210	0.0344846832270774	0.0289462658348501	0.0252540146712866	0.0164392659887014	0.00553841739222725	0.0088147486825853	0.154750444095315	0.00466208646100183	Higher in high-risk	0.0171685777769347	*
LUAD	QUANTISEQ	B cell--QUANTISEQ	B cell	212	210	0.0166168154557259	0.0146742245461268	0.0119071178500413	0.00865454758774744	0.00194259090959904	0.00325257026229391	0.109992711512489	0.0051140951739393	Higher in high-risk	0.0175340405963633	*
LUAD	EPIC	T cell CD4+--EPIC	T cell CD4+	212	210	0.0424498628283856	0.0551828629519068	0.0399879190967046	0.0453539111554805	-0.0127330001235213	-0.00536599205877595	-0.4052582182184	0.0056133190769795	Lower in high-risk	0.018161443012427	*
LUAD	XCELL	T cell CD4+ Th1--XCELL	T cell CD4+ Th1	212	210	0.0589323168159484	0.0483995042918263	0.0468721500126422	0.0314800792129399	0.0105328125241221	0.0153920707997023	0.205050607496729	0.00567545094138344	Higher in high-risk	0.018161443012427	*
LUAD	XCELL	B cell naive--XCELL	B cell naive	212	210	0.00158726816978526	0.00258206399049386	1.05046037781954e-19	1.56088935146718e-18	-0.000994795820708603	-1.45584331368523e-18	-0.12074032089305	0.00624256291810433	Lower in high-risk	0.0193318077463876	*
LUAD	XCELL	T cell NK--XCELL	T cell NK	212	210	0.0473217655996542	0.0385876182761194	0.0422904083413013	0.0297939220437933	0.00873414732353488	0.012496486297508	0.229661037428824	0.00659740944298161	Higher in high-risk	0.0197922283289448	*
LUAD	MCPCOUNTER	Myeloid dendritic cell--MCPCOUNTER	Myeloid dendritic cell	212	210	9.61765313926029	10.2429509623443	7.139494960107	9.69511234196667	-0.625297823083999	-2.55561738185967	-0.0819569559305862	0.00748271946751364	Lower in high-risk	0.0217679111782215	*
LUAD	MCPCOUNTER	Neutrophil--MCPCOUNTER	Neutrophil	212	210	15.6028719858688	17.6635321728997	14.2381866191109	16.3382490710521	-2.06066018703092	-2.1000624519412	-0.25282458830251	0.00792137865622866	Lower in high-risk	0.0223662456175868	*
LUAD	XCELL	Mast cell--XCELL	Mast cell	212	210	0.00860509079702958	0.010943617788854	0.00611661565689756	0.00879975510779075	-0.00233852699182446	-0.00268313945089318	-0.249479398104498	0.00869121686812395	Lower in high-risk	0.0238387662668543	*
LUAD	QUANTISEQ	uncharacterized cell--QUANTISEQ	uncharacterized cell	212	210	0.658207477817898	0.616386439379325	0.673751957373378	0.625828759472387	0.0418210384385733	0.0479231979009905	0.293980198827281	0.00916303112858601	Higher in high-risk	0.0244347496762293	*
LUAD	CIBERSORT	Myeloid dendritic cell activated--CIBERSORT	Myeloid dendritic cell activated	212	210	0.0138451942289426	0.0204083687563385	0.00240764704115587	0.00939758287088384	-0.00656317452739592	-0.00698993582972797	-0.234259636435046	0.0096542570245772	Lower in high-risk	0.0250488830907949	*
LUAD	MCPCOUNTER	B cell--MCPCOUNTER	B cell	212	210	9.95702512596461	8.99388730369805	7.02447310189227	4.31648189752226	0.963137822266562	2.70799120437001	0.0850513576583033	0.0115603918137764	Higher in high-risk	0.0292052003716457	*
LUAD	XCELL	Common myeloid progenitor--XCELL	Common myeloid progenitor	212	210	0.00184106469068143	0.00313729298414931	1.33913720827706e-19	3.77309950047843e-19	-0.00129622829346788	-2.43396229220136e-19	-0.211188711527006	0.0131660992941837	Lower in high-risk	0.0324088598010677	*
LUAD	XCELL	T cell CD4+ effector memory--XCELL	T cell CD4+ effector memory	212	210	0.0158944589643978	0.0124129649607183	0.002584004525917	5.94713674186675e-18	0.00348149400367957	0.00258400452591699	0.16387100890362	0.0187303986975472	Higher in high-risk	0.0449529568741133	*
LUAD	CIBERSORT	Macrophage M1--CIBERSORT	Macrophage M1	212	210	0.0601723570105217	0.0519759593732285	0.0524786965240759	0.0393312763991399	0.00819639763729324	0.013147420124936	0.187305633429517	0.0199975825023638	Higher in high-risk	0.045708760005403	*
LUAD	CIBERSORT	Myeloid dendritic cell resting--CIBERSORT	Myeloid dendritic cell resting	212	210	0.024347368957345	0.0178875007907663	0.00609372909519169	0.00180166098997719	0.00645986816657873	0.0042920681052145	0.158809245556414	0.0197010207297079	Higher in high-risk	0.045708760005403	*
LUAD	CIBERSORT	T cell follicular helper--CIBERSORT	T cell follicular helper	212	210	0.0542544054831338	0.0458093765318122	0.0492633806115878	0.0431433726199657	0.00844502895132164	0.0061200079916221	0.233605567974179	0.0227006526772162	Higher in high-risk	0.0471259225884364	*
LUAD	MCPCOUNTER	Monocyte--MCPCOUNTER	Monocyte	212	210	25.7496559681422	23.1356267151754	21.6646006646124	19.0223680550673	2.61402925296682	2.6422326095451	0.159698327723912	0.0230720662672553	Higher in high-risk	0.0471259225884364	*
LUAD	MCPCOUNTER	Macrophage/Monocyte--MCPCOUNTER	Macrophage/Monocyte	212	210	25.7496559681422	23.1356267151754	21.6646006646124	19.0223680550673	2.61402925296682	2.6422326095451	0.159698327723912	0.0230720662672553	Higher in high-risk	0.0471259225884364	*
LUAD	TIMER	B cell--TIMER	B cell	212	210	0.0915439157004313	0.0828832479053938	0.0748419501133074	0.0487386532505682	0.0086606677950375	0.0261032968627392	0.0915428028253841	0.0212560988352088	Higher in high-risk	0.0471259225884364	*
LUAD	XCELL	B cell--XCELL	B cell	212	210	0.0798192810587386	0.0733414055617601	0.0533330130079772	0.0199094680302446	0.00647787549697849	0.0334235449777326	0.0641709422828497	0.0228922387227026	Higher in high-risk	0.0471259225884364	*
LUAD	TIMER	Neutrophil--TIMER	Neutrophil	212	210	0.117622402281708	0.145915935092756	0.107678986759689	0.12591159766211	-0.0282935328110477	-0.0182326109024215	-0.305913279634479	0.0238505338928565	Lower in high-risk	0.0477010677857129	*
LUAD	TIMER	Macrophage--TIMER	Macrophage	212	210	0.0658790612034632	0.0903997838755644	0.0279974322287761	0.0529461693594404	-0.0245207226721012	-0.0249487371306642	-0.244037536005922	0.0263948443924962	Lower in high-risk	0.0517123481975435	NS
LUAD	EPIC	uncharacterized cell--EPIC	uncharacterized cell	212	210	0.771580876408053	0.751476534156996	0.798737228625247	0.765454946639538	0.0201043422510574	0.0332822819857099	0.159050953318202	0.0381282665955303	Higher in high-risk	0.0732062718634182	NS
LUAD	CIBERSORT	Macrophage M2--CIBERSORT	Macrophage M2	212	210	0.282353211062234	0.265017106834775	0.282168629958129	0.249526436160362	0.0173361042274589	0.0326421937977665	0.169796158095784	0.038952120860419	Higher in high-risk	0.0733216392666711	NS
LUAD	TIMER	Myeloid dendritic cell--TIMER	Myeloid dendritic cell	212	210	0.47517135033502	0.521245629672721	0.441680379528959	0.533273517262659	-0.0460742793377006	-0.0915931377336995	-0.17931510279553	0.0492401012954044	Lower in high-risk	0.0909048023915158	NS
LUAD	XCELL	Common lymphoid progenitor--XCELL	Common lymphoid progenitor	212	210	0.0139487949412251	0.0127736051419908	0.0113069977073398	0.00810310395418568	0.00117518979923432	0.00320389375315417	0.096350851117213	0.0543148159215823	Higher in high-risk	0.0983815533673944	NS
LUAD	XCELL	Plasmacytoid dendritic cell--XCELL	Plasmacytoid dendritic cell	212	210	0.0552718576865779	0.0646758320012373	0.0420258585815944	0.0508856513581372	-0.00940397431465937	-0.00885979277654289	-0.193043191081159	0.0580295959103476	Lower in high-risk	0.102681820675812	NS
LUAD	QUANTISEQ	Neutrophil--QUANTISEQ	Neutrophil	212	210	0.070376028208697	0.0755187891752017	0.0608944746128986	0.069010536634948	-0.00514276096650471	-0.00811606202204936	-0.1214434232861	0.0588281264288508	Lower in high-risk	0.102681820675812	NS
LUAD	CIBERSORT	Macrophage M0--CIBERSORT	Macrophage M0	212	210	0.0871613035595224	0.0913385296862363	0.0497149465224198	0.069684383423644	-0.00417722612671392	-0.0199694369012242	-0.0456897381440318	0.0798795083283655	Lower in high-risk	0.136936299991484	NS
LUAD	XCELL	B cell memory--XCELL	B cell memory	212	210	0.0192694680936756	0.0194388816268834	2.03080815774454e-17	6.51308679059164e-18	-0.00016941353320786	1.37949947868538e-17	-0.00437242830615978	0.0839545920836774	Lower in high-risk	0.141397207719878	NS
LUAD	XCELL	T cell CD4+ naive--XCELL	T cell CD4+ naive	212	210	0.00780168254433796	0.0102948548930133	1.62765082564929e-18	3.73071331214513e-18	-0.00249317234867536	-2.10306248649584e-18	-0.133951141528628	0.0868874042773819	Lower in high-risk	0.143813634666011	NS
LUAD	CIBERSORT	B cell memory--CIBERSORT	B cell memory	212	210	0.0209754805556075	0.0173609307986623	0.0083536148711656	0.00352672912275059	0.00361454975694519	0.00482688574841502	0.115788456549582	0.108433734970384	Higher in high-risk	0.176434551816217	NS
LUAD	QUANTISEQ	Monocyte--QUANTISEQ	Monocyte	212	210	0.00495725491656336	0.00130247280505213	0	0	0.00365478211151123	0	0.139050042903867	0.115252163653391	Higher in high-risk	0.184403461845425	NS
LUAD	EPIC	NK cell--EPIC	NK cell	212	210	0.00491419548399384	0.00157599712691651	2.30279766523004e-05	0.000209308820779448	0.00333819835707733	-0.000186280844127148	0.123695092505018	0.120039943898555	Higher in high-risk	0.188915321545267	NS
LUAD	CIBERSORT	Eosinophil--CIBERSORT	Eosinophil	212	210	0.000125323283183737	0.00014461103930008	0	0	-1.92877561163426e-05	0	-0.0173347604222691	0.127824856340116	Lower in high-risk	0.197922358204051	NS
LUAD	CIBERSORT	T cell gamma delta--CIBERSORT	T cell gamma delta	212	210	0.00427131740970211	0.00284324576391273	0	0	0.00142807164578938	0	0.104513385131342	0.12999046223446	Higher in high-risk	0.198080704357272	NS
LUAD	CIBERSORT	Neutrophil--CIBERSORT	Neutrophil	212	210	0.00679136201197059	0.0100513252590434	0.00311126150971325	0.00377132783349753	-0.00325996324707282	-0.00066006632378428	-0.244082405845887	0.143870041094802	Lower in high-risk	0.214556940223515	NS
LUAD	XCELL	Macrophage M1--XCELL	Macrophage M1	212	210	0.041440057658767	0.03796894960731	0.0345507176269265	0.0291341777484847	0.00347110805145704	0.0054165398784418	0.110769140021039	0.145272928276338	Higher in high-risk	0.214556940223515	NS
LUAD	MCPCOUNTER	Cancer associated fibroblast--MCPCOUNTER	Cancer associated fibroblast	212	210	371.383090954054	292.571802423475	256.692337105488	227.710878836131	78.8112885305786	28.9814582693566	0.24698292653908	0.149738663445789	Higher in high-risk	0.217801692284785	NS
LUAD	CIBERSORT	T cell CD8+--CIBERSORT	T cell CD8+	212	210	0.0869919867076293	0.0920982769254032	0.0791742925617986	0.080645021470838	-0.00510629021777385	-0.00147072890903936	-0.0967529306335102	0.154998533378049	Lower in high-risk	0.222087450810339	NS
LUAD	XCELL	immune score--XCELL	immune score	212	210	0.204361557766166	0.229260680080838	0.176935032279131	0.197981627146069	-0.024899122314672	-0.0210465948669385	-0.170087491797639	0.158503839553739	Lower in high-risk	0.223770126428807	NS
LUAD	CIBERSORT	T cell CD4+ memory resting--CIBERSORT	T cell CD4+ memory resting	212	210	0.12601235739682	0.134966586918407	0.118177969085782	0.130630114929628	-0.00895422952158725	-0.012452145843846	-0.135326332228822	0.164961991625757	Lower in high-risk	0.229512336174966	NS
LUAD	CIBERSORT	Mast cell activated--CIBERSORT	Mast cell activated	212	210	0.0366732509954116	0.0437215648050039	0.0254574332540654	0.0309693472308838	-0.00704831380959228	-0.00551191397681845	-0.160847764766116	0.192762246443742	Lower in high-risk	0.263746107322873	NS
LUAD	XCELL	T cell CD4+ central memory--XCELL	T cell CD4+ central memory	212	210	0.00831648969428811	0.00646489589153743	2.71686360857242e-18	1.18212557608959e-18	0.00185159380275069	1.53473803248283e-18	0.122337266240645	0.195062225207541	Higher in high-risk	0.263746107322873	NS
LUAD	CIBERSORT	T cell CD4+ memory activated--CIBERSORT	T cell CD4+ memory activated	212	210	0.00595214575191186	0.00539934851826245	0	0	0.000552797233649409	0	0.0346517959883634	0.221961415695024	Higher in high-risk	0.295948554260031	NS
LUAD	QUANTISEQ	T cell CD4+ (non-regulatory)--QUANTISEQ	T cell CD4+ (non-regulatory)	212	210	0.00775101449568398	0.00773995818102447	0	0	1.10563146595083e-05	0	0.000669123890918623	0.243381181113694	Higher in high-risk	0.320062923108419	NS
LUAD	XCELL	Macrophage--XCELL	Macrophage	212	210	0.0647167303952687	0.0712430684337025	0.0576223883502415	0.0628512630897008	-0.00652633803843383	-0.0052288747394594	-0.13185585934903	0.262562738175115	Lower in high-risk	0.340621930605555	NS
LUAD	XCELL	T cell regulatory (Tregs)--XCELL	T cell regulatory (Tregs)	212	210	0.00263584954062103	0.00228655742281833	7.39045490281937e-19	1.66802050670876e-19	0.000349292117802706	5.72243439611061e-19	0.0462290314174882	0.325201807272118	Higher in high-risk	0.416258313308311	NS
LUAD	XCELL	T cell gamma delta--XCELL	T cell gamma delta	212	210	3.24352550168121e-05	1.12561081076893e-05	2.23465019385509e-19	3.20005205635783e-19	2.11791469091229e-05	-9.65401862502735e-20	0.0807868502819477	0.385101173262312	Higher in high-risk	0.48644358727871	NS
LUAD	XCELL	T cell CD8+ naive--XCELL	T cell CD8+ naive	212	210	0.00200244150010859	0.00195024042230707	5.13901288010723e-20	1.8211631293349e-19	5.22010778015211e-05	-1.30726184132418e-19	0.0126491290548486	0.483310382447191	Higher in high-risk	0.602568788505589	NS
LUAD	EPIC	T cell CD8+--EPIC	T cell CD8+	212	210	0.0149156138352386	0.0150013824649292	0.0119632016384129	0.0129258281460619	-8.5768629690619e-05	-0.000962626507649	-0.00654529036211256	0.500229792080841	Lower in high-risk	0.615667436407189	NS
LUAD	CIBERSORT	Mast cell resting--CIBERSORT	Mast cell resting	212	210	0.0100256724689663	0.0163799725750021	0	0	-0.00635430010603582	0	-0.218233244151586	0.526327811417619	Lower in high-risk	0.639588226532802	NS
LUAD	XCELL	Eosinophil--XCELL	Eosinophil	212	210	0.00174441336038234	0.00248333273539389	6.44061581453855e-19	2.74833563792081e-19	-0.000738919375011549	3.69228017661774e-19	-0.155665684232675	0.569750116708067	Lower in high-risk	0.68370014004968	NS
LUAD	XCELL	T cell CD8+ effector memory--XCELL	T cell CD8+ effector memory	212	210	0.00726664913696769	0.00717339931245816	1.11242329740465e-18	1.55161375596344e-18	9.32498245095319e-05	-4.39190458558785e-19	0.00452783546358927	0.60273445113346	Higher in high-risk	0.714351942084101	NS
LUAD	XCELL	Granulocyte-monocyte progenitor--XCELL	Granulocyte-monocyte progenitor	212	210	0.0186757862383424	0.0159016700253827	0.00907361580525292	0.00788452311248669	0.00277411621295965	0.00118909269276623	0.109617300244571	0.621799611396373	Higher in high-risk	0.727960520659169	NS
LUAD	MCPCOUNTER	T cell CD8+--MCPCOUNTER	T cell CD8+	212	210	6.28673135486667	6.0201383133034	3.81688360940469	4.14783564701446	0.266593041563262	-0.33095203760977	0.0380430554984415	0.643658230833062	Higher in high-risk	0.744472170602095	NS
LUAD	QUANTISEQ	Macrophage M2--QUANTISEQ	Macrophage M2	212	210	0.0656236111515761	0.0637737848617937	0.061493706084184	0.0638059205589629	0.00184982628978238	-0.00231221447477889	0.055610791457392	0.661497785784662	Higher in high-risk	0.754505303622247	NS
LUAD	XCELL	T cell CD8+--XCELL	T cell CD8+	212	210	0.0307021279934193	0.0285916575386824	0.0085904826856233	0.00572845336095757	0.00211047045473692	0.00286202932466573	0.0451326606102097	0.668051570915531	Higher in high-risk	0.754505303622247	NS
LUAD	QUANTISEQ	Myeloid dendritic cell--QUANTISEQ	Myeloid dendritic cell	212	210	0.000722457466227332	0.000644495811673885	0	0	7.79616545534472e-05	0	0.0230473045377273	0.693507943209225	Higher in high-risk	0.774148401721926	NS
LUAD	XCELL	Myeloid dendritic cell--XCELL	Myeloid dendritic cell	212	210	0.0713973537838398	0.0724349534468736	0.0573155579825847	0.0602468927120249	-0.00103759966303377	-0.00293133472944015	-0.0200410238677229	0.705449315091837	Lower in high-risk	0.778426830446165	NS
LUAD	XCELL	T cell CD8+ central memory--XCELL	T cell CD8+ central memory	212	210	0.0779684810396189	0.0749271080975929	0.0530868428065827	0.0491477935743444	0.00304137294202608	0.00393904923223825	0.0417035124666647	0.739829758075548	Higher in high-risk	0.783626026072609	NS
LUAD	XCELL	NK cell--XCELL	NK cell	212	210	0.000244856349336331	0.000195682702778046	2.12469739335726e-19	1.48578031436822e-19	4.91736465582851e-05	6.38917078989045e-20	0.0290057333241828	0.730522738509433	Higher in high-risk	0.783626026072609	NS
LUAD	XCELL	T cell CD4+ memory--XCELL	T cell CD4+ memory	212	210	0.0049263312321141	0.00501351096891438	3.89984242377432e-19	6.73562458444468e-19	-8.71797368002759e-05	-2.83578216067036e-19	-0.00761607041432137	0.731141866079547	Lower in high-risk	0.783626026072609	NS
LUAD	TIMER	T cell CD4+--TIMER	T cell CD4+	212	210	0.140849533737049	0.140244956548647	0.119456224340366	0.122264787421216	0.000604577188401789	-0.00280856308084999	0.00587844684125486	0.742812170547994	Higher in high-risk	0.783626026072609	NS
LUAD	CIBERSORT	NK cell activated--CIBERSORT	NK cell activated	212	210	0.0357194860286225	0.0349946939423669	0.0331712201442488	0.0323825770333338	0.000724792086255643	0.000788643110914949	0.0286139004581867	0.813465096890608	Higher in high-risk	0.848833144581504	NS
LUAD	CIBERSORT	B cell naive--CIBERSORT	B cell naive	212	210	0.0119202828243406	0.0133302751242767	0.00617419861380722	0.00523816769871615	-0.00140999229993609	0.000936030915091075	-0.0755788838105621	0.843925002321281	Lower in high-risk	0.865793570316477	NS
LUAD	QUANTISEQ	T cell CD8+--QUANTISEQ	T cell CD8+	212	210	0.0205202716718923	0.0191560999480165	0.0121140622266342	0.0129374774985728	0.00136417172387575	-0.000823415271938599	0.0581602291540689	0.847756204268217	Higher in high-risk	0.865793570316477	NS
LUAD	XCELL	T cell CD4+ (non-regulatory)--XCELL	T cell CD4+ (non-regulatory)	212	210	0.000415082212084544	0.000377181243995697	0	0	3.79009680888466e-05	0	0.0161848327909838	0.87081787588472	Higher in high-risk	0.879984379841401	NS
LUAD	MCPCOUNTER	T cell--MCPCOUNTER	T cell	212	210	6.69348077121708	6.89151744240672	5.84461875436722	5.70565778133879	-0.198036671189644	0.13896097302843	-0.0490690508992627	0.957028888441457	Lower in high-risk	0.957028888441457	NS
LUAD	CIBERSORT	T cell CD4+ naive--CIBERSORT	T cell CD4+ naive	212	210	0	0	0	0	0	0	NA	NA	No difference	NA	NA
LUSC	XCELL	Monocyte--XCELL	Monocyte	223	214	0.0336678582030261	0.0897153533488551	0.0156050356852413	0.0519286333499034	-0.056047495145829	-0.0363235976646621	-0.739611332191128	3.47285932874545e-11	Lower in high-risk	1.68433677444155e-09	***
LUSC	MCPCOUNTER	Endothelial cell--MCPCOUNTER	Endothelial cell	223	214	7.40500824464639	18.4592111563288	6.51315589500049	9.01118982659944	-11.0542029116824	-2.49803393159895	-0.733564433023294	2.31301040211158e-11	Lower in high-risk	1.68433677444155e-09	***
LUSC	XCELL	Endothelial cell--XCELL	Endothelial cell	223	214	0.0175246268445066	0.0863129588297371	0.0078081443471774	0.0241997854272391	-0.0687883319852305	-0.0163916410800617	-0.781340513241542	1.35477387832751e-10	Lower in high-risk	4.38043553992562e-09	***
LUSC	MCPCOUNTER	Neutrophil--MCPCOUNTER	Neutrophil	223	214	10.0039824390285	14.3827234271769	8.66465916983918	12.1482528754564	-4.37874098814838	-3.48359370561717	-0.643984611991457	1.8586073333155e-10	Lower in high-risk	4.50712278329009e-09	***
LUSC	XCELL	stroma score--XCELL	stroma score	223	214	0.0234886648421088	0.0867449677131964	0.00809881274942013	0.0282354878174777	-0.0632563028710875	-0.0201366750680576	-0.746693858813122	1.05682111564295e-09	Lower in high-risk	1.46445211739095e-08	***
LUSC	TIMER	Neutrophil--TIMER	Neutrophil	223	214	0.0951114716933206	0.152544703518175	0.0783918315506768	0.134476408554085	-0.0574332318248548	-0.0560845770034082	-0.642698875490759	9.84169496729617e-10	Lower in high-risk	1.46445211739095e-08	***
LUSC	EPIC	Macrophage--EPIC	Macrophage	223	214	0.0143768124456583	0.0242017238140364	0.0104908733822424	0.0198407129687046	-0.00982491136837804	-0.00934983958646215	-0.588103189453299	9.3411689800082e-10	Lower in high-risk	1.46445211739095e-08	***
LUSC	QUANTISEQ	Macrophage M1--QUANTISEQ	Macrophage M1	223	214	0.0468149190224381	0.114041895232006	0.0349934155318894	0.0601164473939084	-0.0672269762095682	-0.025123031862019	-0.605266204794642	1.45012781242754e-09	Lower in high-risk	1.7582799725684e-08	***
LUSC	XCELL	Hematopoietic stem cell--XCELL	Hematopoietic stem cell	223	214	0.0885044720504783	0.228002279439013	0.0724478658020685	0.123466976371251	-0.139497807388534	-0.0510191105691825	-0.800345368833673	3.41282702889618e-09	Lower in high-risk	3.31044221802929e-08	***
LUSC	EPIC	Endothelial cell--EPIC	Endothelial cell	223	214	0.0232327725715671	0.0684108300296193	0.017854418862654	0.0272639888241877	-0.0451780574580522	-0.00940956996153375	-0.675848019518893	3.1704402820019e-09	Lower in high-risk	3.31044221802929e-08	***
LUSC	TIMER	Macrophage--TIMER	Macrophage	223	214	0.0367815377604167	0.114781178754114	0.00139451900893579	0.0566579689838055	-0.0779996409936972	-0.0552634499748697	-0.719432332761857	3.8404225084874e-09	Lower in high-risk	3.38655439384798e-08	***
LUSC	QUANTISEQ	uncharacterized cell--QUANTISEQ	uncharacterized cell	223	214	0.78426453720863	0.685997505106566	0.810706304471911	0.731018670398856	0.0982670321020643	0.0796876340730546	0.652996790678352	5.19845295007183e-09	Higher in high-risk	4.20208280130806e-08	***
LUSC	XCELL	Macrophage M2--XCELL	Macrophage M2	223	214	0.0209865518339182	0.0527539301945239	0.0156493113200134	0.0295914908372584	-0.0317673783606057	-0.013942179517245	-0.759327895848025	7.79023723112571e-09	Lower in high-risk	5.81271547245534e-08	***
LUSC	QUANTISEQ	T cell regulatory (Tregs)--QUANTISEQ	T cell regulatory (Tregs)	223	214	0.0165693219573305	0.0288955684606022	0.0112477816217436	0.0214619295701078	-0.0123262465032718	-0.0102141479483642	-0.579853779396928	9.46116340905288e-09	Lower in high-risk	6.55523464770092e-08	***
LUSC	XCELL	microenvironment score--XCELL	microenvironment score	223	214	0.194885733151659	0.316998754980701	0.13822886363429	0.251979444179657	-0.122113021829042	-0.113750580545367	-0.549810642801373	1.34648822302645e-08	Lower in high-risk	8.70729050890435e-08	***
LUSC	CIBERSORT	Monocyte--CIBERSORT	Monocyte	223	214	0.0137727166735968	0.0335911359594645	0.00601487724269679	0.0164833504111207	-0.0198184192858677	-0.0104684731684239	-0.599718919999344	1.73118651447598e-08	Lower in high-risk	1.04953182440106e-07	***
LUSC	MCPCOUNTER	Myeloid dendritic cell--MCPCOUNTER	Myeloid dendritic cell	223	214	3.88009540526836	6.13954199182001	2.8637808285558	4.49123362594205	-2.25944658655166	-1.62745279738625	-0.528491130155488	3.00062587637876e-08	Lower in high-risk	1.71212182358082e-07	***
LUSC	XCELL	T cell CD4+ Th1--XCELL	T cell CD4+ Th1	223	214	0.0867209779422878	0.0607358849124585	0.083537153538964	0.0557108328346355	0.0259850930298294	0.0278263207043285	0.490543498557975	4.72308459675752e-08	Higher in high-risk	2.54521781047489e-07	***
LUSC	TIMER	T cell CD8+--TIMER	T cell CD8+	223	214	0.133651247050611	0.227548736435276	0.0993244572365953	0.161841630368919	-0.0938974893846647	-0.0625171731323237	-0.580979077674169	1.72004772631476e-07	Lower in high-risk	8.78129628697536e-07	***
LUSC	XCELL	Macrophage--XCELL	Macrophage	223	214	0.0484514734075196	0.0724182573288185	0.0342446068939326	0.0674232269883195	-0.0239667839212988	-0.0331786200943869	-0.484371920477633	2.22786356240891e-07	Lower in high-risk	1.08051382776832e-06	***
LUSC	TIMER	Myeloid dendritic cell--TIMER	Myeloid dendritic cell	223	214	0.430798162346761	0.545794022484827	0.390502577418969	0.513360651852652	-0.114995860138066	-0.122858074433683	-0.515397162188562	2.43604578424863e-07	Lower in high-risk	1.12522114796246e-06	***
LUSC	XCELL	Myeloid dendritic cell--XCELL	Myeloid dendritic cell	223	214	0.0216122175196185	0.0331930707984089	0.0147832028559519	0.0287387398800363	-0.0115808532787904	-0.0139555370240844	-0.426679211126083	3.73411826659035e-07	Lower in high-risk	1.64640669026938e-06	***
LUSC	XCELL	Neutrophil--XCELL	Neutrophil	223	214	0.00154011917377345	0.0112783280192135	1.52811812761423e-19	1.64890428549309e-18	-0.00973820884544005	-1.49609247273167e-18	-0.536684554088753	7.04921669165721e-07	Lower in high-risk	2.97293051778587e-06	***
LUSC	QUANTISEQ	Neutrophil--QUANTISEQ	Neutrophil	223	214	0.043573138002296	0.063409715001529	0.041541355622125	0.0527515230374396	-0.0198365769992331	-0.0112101674153146	-0.572304413914591	1.15457437195385e-06	Lower in high-risk	4.66640475331348e-06	***
LUSC	CIBERSORT	T cell follicular helper--CIBERSORT	T cell follicular helper	223	214	0.0727061671985364	0.0537445421028781	0.067611190480777	0.0467155169259882	0.0189616250956583	0.0208956735547888	0.440855628611337	1.22535335565443e-06	Higher in high-risk	4.7543710199392e-06	***
LUSC	XCELL	Cancer associated fibroblast--XCELL	Cancer associated fibroblast	223	214	0.0254845685444547	0.0760500330280468	9.58586232198287e-18	0.0191349714438011	-0.0505654644835921	-0.0191349714438011	-0.638702706715332	1.67345914940638e-06	Lower in high-risk	6.00648667057205e-06	***
LUSC	QUANTISEQ	Macrophage M2--QUANTISEQ	Macrophage M2	223	214	0.0377583120906403	0.0506608237916493	0.0345559609524471	0.0452979267820241	-0.012902511701009	-0.010741965829577	-0.50514488489369	1.73383120387647e-06	Lower in high-risk	6.00648667057205e-06	***
LUSC	XCELL	immune score--XCELL	immune score	223	214	0.171397068309551	0.230253787267505	0.118524252401139	0.201358801026279	-0.0588567189579543	-0.08283454862514	-0.3429211456209	1.688768156359e-06	Lower in high-risk	6.00648667057205e-06	***
LUSC	CIBERSORT	T cell CD4+ memory resting--CIBERSORT	T cell CD4+ memory resting	223	214	0.0809900808813654	0.112223670040177	0.0757980118404209	0.107269167144725	-0.0312335891588118	-0.0314711553043036	-0.490741932702284	2.70314610318535e-06	Lower in high-risk	9.04155765548204e-06	***
LUSC	EPIC	uncharacterized cell--EPIC	uncharacterized cell	223	214	0.76927066156379	0.714179127546634	0.80271293853905	0.743743812533808	0.0550915340171564	0.0589691260052425	0.416980221691272	5.47297515547567e-06	Higher in high-risk	1.76959530027047e-05	***
LUSC	CIBERSORT	Neutrophil--CIBERSORT	Neutrophil	223	214	0.00935620713661661	0.0168911333325532	0.00124110725661094	0.00544526924522885	-0.00753492619593661	-0.00420416198861791	-0.264769071874474	8.22425722783428e-06	Lower in high-risk	2.57339661645137e-05	***
LUSC	MCPCOUNTER	NK cell--MCPCOUNTER	NK cell	223	214	0.315514826573467	0.496472001229818	0.201309880669613	0.294913505965784	-0.18095717465635	-0.093603625296171	-0.405348815505361	1.8200078979339e-05	Lower in high-risk	5.51689894061214e-05	***
LUSC	XCELL	T cell CD4+ Th2--XCELL	T cell CD4+ Th2	223	214	0.226719603641676	0.178586261515012	0.206914173977369	0.170150801217948	0.0481333421266639	0.0367633727594215	0.382256308737859	0.000150344466693589	Higher in high-risk	0.00044192161422055	***
LUSC	XCELL	B cell plasma--XCELL	B cell plasma	223	214	0.0317929191172269	0.0243707516131982	0.0228060581802188	0.0197735965988106	0.00742216750402876	0.00303246158140825	0.276014333724648	0.000258579749945045	Higher in high-risk	0.000737712816019687	***
LUSC	MCPCOUNTER	Monocyte--MCPCOUNTER	Monocyte	223	214	16.9307988633484	20.4107510598089	13.674426603834	18.3594651956466	-3.47995219646051	-4.6850385918126	-0.288030438596669	0.000311564211653714	Lower in high-risk	0.000839492459178062	***
LUSC	MCPCOUNTER	Macrophage/Monocyte--MCPCOUNTER	Macrophage/Monocyte	223	214	16.9307988633484	20.4107510598089	13.674426603834	18.3594651956466	-3.47995219646051	-4.6850385918126	-0.288030438596669	0.000311564211653714	Lower in high-risk	0.000839492459178062	***
LUSC	EPIC	NK cell--EPIC	NK cell	223	214	0.000737877352857686	0.00137169797331467	1.73151487835001e-08	2.79574903011203e-07	-0.000633820620456986	-2.62259754227703e-07	-0.28384111736457	0.000590879740183666	Lower in high-risk	0.00154906310264367	**
LUSC	XCELL	T cell CD4+ effector memory--XCELL	T cell CD4+ effector memory	223	214	0.009834509969568	0.0183174982043097	7.68567192765417e-18	0.00608802584264513	-0.00848298823474169	-0.00608802584264512	-0.417093999976226	0.000703240037836338	Lower in high-risk	0.00179511272816118	**
LUSC	CIBERSORT	B cell plasma--CIBERSORT	B cell plasma	223	214	0.0882542976720645	0.0666748782016204	0.0691562531839861	0.0479338436226628	0.0215794194704441	0.0212224095613233	0.278877423033796	0.000763001554560461	Higher in high-risk	0.00189772181518884	**
LUSC	XCELL	Common lymphoid progenitor--XCELL	Common lymphoid progenitor	223	214	0.0149196152015324	0.0111548735948594	0.0122037605530232	0.00923144104860242	0.00376474160667304	0.00297231950442078	0.330387562737742	0.000922127991088318	Higher in high-risk	0.00223616037838917	**
LUSC	MCPCOUNTER	T cell--MCPCOUNTER	T cell	223	214	5.63137422158156	6.38685699151063	4.34362064089096	5.65878033281281	-0.755482769929077	-1.31515969192184	-0.179728089013861	0.00120367306954859	Lower in high-risk	0.00284771433527349	**
LUSC	CIBERSORT	NK cell resting--CIBERSORT	NK cell resting	223	214	0.00613867598438099	0.0122582827509271	0	0	-0.0061196067665461	0	-0.351790075225445	0.00196988030410151	Lower in high-risk	0.00454948546423443	**
LUSC	XCELL	Mast cell--XCELL	Mast cell	223	214	0.0157507263374454	0.0191578984039807	0.0147335954980847	0.0174539377670941	-0.0034071720665353	-0.00272034226900935	-0.323802923124568	0.00271241886048225	Lower in high-risk	0.0061187123131809	**
LUSC	XCELL	Eosinophil--XCELL	Eosinophil	223	214	0.0018624866608993	0.00470767013170968	6.3680283524445e-19	2.27311557365039e-18	-0.00284518347081039	-1.63631273840594e-18	-0.44654430463186	0.00401450298956775	Lower in high-risk	0.00885015431791071	**
LUSC	CIBERSORT	T cell regulatory (Tregs)--CIBERSORT	T cell regulatory (Tregs)	223	214	0.0143209079908558	0.0101510140877648	0.00669373661328227	3.39518152183505e-05	0.00416989390309103	0.00665978479806392	0.248036378351813	0.00503932034871972	Higher in high-risk	0.0108625349739069	*
LUSC	CIBERSORT	Macrophage M1--CIBERSORT	Macrophage M1	223	214	0.0766276584319731	0.0641864558731167	0.0726027744240091	0.0516896543254619	0.0124412025588564	0.0209131200985472	0.247482155299081	0.00576058028593369	Higher in high-risk	0.0121473106029471	*
LUSC	TIMER	T cell CD4+--TIMER	T cell CD4+	223	214	0.131697281376581	0.143621063258033	0.115274682961588	0.132915476922976	-0.0119237818814524	-0.017640793961388	-0.10218769419071	0.017080230667787	Lower in high-risk	0.0352506888250073	*
LUSC	CIBERSORT	Myeloid dendritic cell resting--CIBERSORT	Myeloid dendritic cell resting	223	214	0.0115518859491923	0.00845902088275936	0.00221265793711026	0	0.00309286506643295	0.00221265793711026	0.16025885529	0.0201599096423168	Higher in high-risk	0.040739817402182	*
LUSC	QUANTISEQ	T cell CD4+ (non-regulatory)--QUANTISEQ	T cell CD4+ (non-regulatory)	223	214	0.0117906081598942	0.00729633696249516	0	0	0.00449427119739907	0	0.235179896570946	0.0215379648343007	Higher in high-risk	0.0426363793658606	*
LUSC	CIBERSORT	Myeloid dendritic cell activated--CIBERSORT	Myeloid dendritic cell activated	223	214	0.0181101831918999	0.0196499031788823	0	0.00614959903202745	-0.00153971998698243	-0.00614959903202745	-0.0453995768266884	0.0231873192519861	Lower in high-risk	0.044983399348853	*
LUSC	QUANTISEQ	T cell CD8+--QUANTISEQ	T cell CD8+	223	214	0.0209331101017467	0.0193823152256778	0.00869941025800795	0.0127740472811479	0.00155079487606889	-0.00407463702313995	0.0437021943727938	0.0255971243047097	Higher in high-risk	0.0486847266187616	*
LUSC	MCPCOUNTER	Cancer associated fibroblast--MCPCOUNTER	Cancer associated fibroblast	223	214	381.706544315153	422.498797676342	242.602354634637	303.881126881194	-40.7922533611892	-61.278772246557	-0.10752278936974	0.0321627740343461	Lower in high-risk	0.059995943871761	NS
LUSC	CIBERSORT	Mast cell activated--CIBERSORT	Mast cell activated	223	214	0.0169645977836274	0.0252158998385506	0.0030608185558186	0.0101566704259563	-0.00825130205492319	-0.0070958518701377	-0.265857110071843	0.0335582409017506	Lower in high-risk	0.06141791259377	NS
LUSC	MCPCOUNTER	T cell CD8+--MCPCOUNTER	T cell CD8+	223	214	12.3034711731486	8.1649815422068	3.64052825361626	4.95274568158591	4.1384896309418	-1.31221742796965	0.117070104684044	0.0381321355247459	Higher in high-risk	0.0684966138129695	NS
LUSC	QUANTISEQ	Myeloid dendritic cell--QUANTISEQ	Myeloid dendritic cell	223	214	0.00419294087527188	0.00337240009998861	0	0	0.00082054077528327	0	0.0622768129304198	0.0422991219144695	Higher in high-risk	0.0746002695582462	NS
LUSC	XCELL	B cell--XCELL	B cell	223	214	0.0983963950465093	0.0808874623532111	0.0573286983736233	0.0466268198005479	0.0175089326932982	0.0107018785730754	0.128688823775682	0.0436561155858533	Higher in high-risk	0.0756186287826387	NS
LUSC	QUANTISEQ	NK cell--QUANTISEQ	NK cell	223	214	0.00926939931196414	0.0082756062031672	0.00831471574884253	0.00747683211711332	0.000993793108796938	0.00083788363172921	0.165303562324752	0.0486838491747959	Higher in high-risk	0.0828479538588632	NS
LUSC	MCPCOUNTER	cytotoxicity score--MCPCOUNTER	cytotoxicity score	223	214	15.3541667330819	15.0038925842131	5.8108649141813	7.42292428241442	0.350274148868829	-1.61205936823312	0.0111571411259423	0.0519116419823424	Higher in high-risk	0.0868177460739174	NS
LUSC	XCELL	Plasmacytoid dendritic cell--XCELL	Plasmacytoid dendritic cell	223	214	0.0293677417156947	0.0349999932445957	0.016891672041433	0.0220649146798088	-0.00563225152890101	-0.0051732426383758	-0.153547164593885	0.0529757573911021	Lower in high-risk	0.0870957367277441	NS
LUSC	XCELL	Common myeloid progenitor--XCELL	Common myeloid progenitor	223	214	0.000577266268327291	0.00280703197207659	2.03268393318357e-19	3.30998990828956e-19	-0.0022297657037493	-1.27730597510599e-19	-0.519567060380856	0.055694105448293	Lower in high-risk	0.0896741153986453	NS
LUSC	XCELL	Macrophage M1--XCELL	Macrophage M1	223	214	0.0243940427009103	0.0282852439562176	0.015812666075257	0.0219399509144876	-0.00389120125530731	-0.0061272848392306	-0.142471546196959	0.0563930004053337	Lower in high-risk	0.0896741153986453	NS
LUSC	XCELL	T cell CD8+ central memory--XCELL	T cell CD8+ central memory	223	214	0.0534989977643039	0.059016452854499	0.0293621998376244	0.0399156699487337	-0.00551745509019513	-0.0105534701111093	-0.0873035251869695	0.0684583579528225	Lower in high-risk	0.107104205184255	NS
LUSC	XCELL	B cell memory--XCELL	B cell memory	223	214	0.0268900523669879	0.0209581954733691	0.00914169864413644	0.00256283187604229	0.00593185689361888	0.00657886676809415	0.118813181130998	0.0705351177508665	Higher in high-risk	0.108601689235461	NS
LUSC	EPIC	T cell CD4+--EPIC	T cell CD4+	223	214	0.0689861585497688	0.0750282246451485	0.0668067208447504	0.0722931222828934	-0.00604206609537963	-0.00548640143814301	-0.179836823202027	0.0911657202273232	Lower in high-risk	0.138173044719537	NS
LUSC	XCELL	B cell naive--XCELL	B cell naive	223	214	0.00545108030639008	0.00402536193677138	0.000189064300217802	2.29488039505505e-18	0.0014257183696187	0.0001890643002178	0.0772196023835097	0.0926078454222223	Higher in high-risk	0.138199400091624	NS
LUSC	CIBERSORT	T cell CD8+--CIBERSORT	T cell CD8+	223	214	0.105019483255283	0.0956190604251036	0.0947506039589464	0.0838623627141259	0.00940042283017983	0.0108882412448205	0.154697429111394	0.0971212764734725	Higher in high-risk	0.142738845726164	NS
LUSC	XCELL	T cell CD4+ naive--XCELL	T cell CD4+ naive	223	214	0.00528184734826519	0.00639408438514779	2.45203465069997e-19	4.88835041456896e-19	-0.0011122370368826	-2.43631576386899e-19	-0.0459003054968981	0.102725845125181	Lower in high-risk	0.148722492196158	NS
LUSC	XCELL	Class-switched memory B cell--XCELL	Class-switched memory B cell	223	214	0.0193004008145563	0.0170208392683475	0.00873033907693476	0.00658070659771769	0.00227956154620878	0.00214963247921707	0.0700268494717474	0.113790591134447	Higher in high-risk	0.162318931471196	NS
LUSC	XCELL	T cell CD4+ memory--XCELL	T cell CD4+ memory	223	214	0.00461163105093484	0.00319241936158058	4.0969844349186e-19	3.97665316236888e-19	0.00141921168935427	1.2033127254972e-20	0.142142834180242	0.127438816551269	Higher in high-risk	0.1791531189199	NS
LUSC	QUANTISEQ	Monocyte--QUANTISEQ	Monocyte	223	214	0.00334031739970423	0.00156854829776676	0	0	0.00177176910193747	0	0.186410778284917	0.153490502469116	Higher in high-risk	0.209698292105694	NS
LUSC	XCELL	T cell CD8+ naive--XCELL	T cell CD8+ naive	223	214	0.00462033642752153	0.0039701609261096	0.0024520261598913	0.00132765209793582	0.000650175501411939	0.00112437406195548	0.10929935339267	0.153035710453409	Higher in high-risk	0.209698292105694	NS
LUSC	CIBERSORT	Eosinophil--CIBERSORT	Eosinophil	223	214	0.000223468627199446	0.000363531810315376	0	0	-0.000140063183115931	0	-0.0922246709129295	0.163662617200817	Lower in high-risk	0.22048991483999	NS
LUSC	QUANTISEQ	B cell--QUANTISEQ	B cell	223	214	0.0214933958700839	0.0170992856185517	0.0124125004761294	0.0110119317896608	0.00439411025153213	0.0014005686864686	0.120053585914412	0.201811546265106	Higher in high-risk	0.264171822251558	NS
LUSC	CIBERSORT	NK cell activated--CIBERSORT	NK cell activated	223	214	0.0349831889539831	0.0316322921215915	0.0309857599898194	0.0278875117135165	0.00335089683239158	0.00309824827630285	0.114821907692766	0.201386303614829	Higher in high-risk	0.264171822251558	NS
LUSC	MCPCOUNTER	B cell--MCPCOUNTER	B cell	223	214	9.58692795408872	7.79984246269191	3.84943421430851	3.99737359889322	1.78708549139681	-0.14793938458471	0.0829016535440833	0.204256563596566	Higher in high-risk	0.264171822251558	NS
LUSC	XCELL	T cell NK--XCELL	T cell NK	223	214	0.0223189222150896	0.0254403445911127	0.0145037364336278	0.0171027630573413	-0.0031214223760231	-0.00259902662371355	-0.117240775714961	0.219387085366841	Lower in high-risk	0.280007201060311	NS
LUSC	CIBERSORT	B cell memory--CIBERSORT	B cell memory	223	214	0.015245743102121	0.0111324700812742	0	0	0.0041132730208468	0	0.142477523699122	0.226912744164303	Higher in high-risk	0.285851119271914	NS
LUSC	CIBERSORT	T cell CD4+ naive--CIBERSORT	T cell CD4+ naive	223	214	0.000343490249615953	0.000128062227284566	0	0	0.000215428022331387	0	0.076968511057186	0.335890269946738	Higher in high-risk	0.417709694677354	NS
LUSC	CIBERSORT	T cell gamma delta--CIBERSORT	T cell gamma delta	223	214	0.00367500103579998	0.00293118693555687	0	0	0.00074381410024311	0	0.0658689731512371	0.357082389452813	Higher in high-risk	0.4384429338851	NS
LUSC	XCELL	T cell CD8+ effector memory--XCELL	T cell CD8+ effector memory	223	214	0.00929436024836366	0.0102727575236694	1.0058761633772e-18	1.56915083080354e-18	-0.000978397275305782	-5.63274667426335e-19	-0.0461766731843809	0.421903373686131	Lower in high-risk	0.511557840594434	NS
LUSC	CIBERSORT	Macrophage M0--CIBERSORT	Macrophage M0	223	214	0.131421450860105	0.129182611868103	0.0859913374445587	0.100298656639942	0.00223883899200172	-0.0143073191953828	0.018839115620122	0.451883158960823	Higher in high-risk	0.541144029866664	NS
LUSC	XCELL	T cell CD4+ (non-regulatory)--XCELL	T cell CD4+ (non-regulatory)	223	214	0.00169081938220448	0.000852610426811783	5.06182553867169e-20	1.17820055669721e-20	0.000838208955392697	3.88362498197448e-20	0.11097565827417	0.525562477624417	Higher in high-risk	0.62170195523864	NS
LUSC	CIBERSORT	Macrophage M2--CIBERSORT	Macrophage M2	223	214	0.244248196736269	0.250726133368801	0.237200584503215	0.249808622067778	-0.00647793663253179	-0.012608037564563	-0.0679200037478651	0.541647810267641	Lower in high-risk	0.633010091517605	NS
LUSC	TIMER	B cell--TIMER	B cell	223	214	0.0983739791192957	0.0920343821946479	0.0681378298118409	0.0733785466800135	0.00633959692464783	-0.00524071686817255	0.0475676979035594	0.56221588782457	Higher in high-risk	0.649225489511705	NS
LUSC	XCELL	T cell regulatory (Tregs)--XCELL	T cell regulatory (Tregs)	223	214	0.00239098813518324	0.00206121243015152	1.51238976312502e-19	2.32791812191678e-19	0.000329775705031724	-8.1552835879176e-20	0.0378101610848499	0.576242086905059	Higher in high-risk	0.657593910938714	NS
LUSC	XCELL	Granulocyte-monocyte progenitor--XCELL	Granulocyte-monocyte progenitor	223	214	0.00173923122948126	0.00258256541453483	1.47743481350909e-19	1.32258377252741e-19	-0.000843334185053573	1.54851040981675e-20	-0.112138247794093	0.594204147035695	Lower in high-risk	0.670207003051888	NS
LUSC	EPIC	Cancer associated fibroblast--EPIC	Cancer associated fibroblast	223	214	0.0873476861793786	0.0883291638030649	0.0501638829514361	0.0498075256302839	-0.000981477623686319	0.000356357321152204	-0.00967099162090948	0.610898033659634	Lower in high-risk	0.681116198448098	NS
LUSC	XCELL	T cell gamma delta--XCELL	T cell gamma delta	223	214	0.000193304908306426	7.52150388412125e-05	4.05194951617812e-19	2.50114819120596e-19	0.000118089869465214	1.55080132497216e-19	0.088139094759572	0.645386539270698	Higher in high-risk	0.711391980787019	NS
LUSC	XCELL	T cell CD8+--XCELL	T cell CD8+	223	214	0.0333576325972599	0.0324322856093406	0.011819118846046	0.0140647875218439	0.000925346987919323	-0.0022456686757979	0.0189722685065016	0.665480677628702	Higher in high-risk	0.725299165505439	NS
LUSC	XCELL	T cell CD4+ central memory--XCELL	T cell CD4+ central memory	223	214	0.0103925966186697	0.00710747895827913	1.93328486170999e-18	2.49685272626735e-18	0.00328511766039052	-5.6356786455736e-19	0.184100504470003	0.674256775865896	Higher in high-risk	0.726698969544354	NS
LUSC	EPIC	T cell CD8+--EPIC	T cell CD8+	223	214	0.0195350579738593	0.0157229546532106	0.0137798740850354	0.0134447934946162	0.0038121033206487	0.000335080590419199	0.138067482016047	0.735700074055355	Higher in high-risk	0.775683773732277	NS
LUSC	CIBERSORT	B cell naive--CIBERSORT	B cell naive	223	214	0.0154477609510956	0.0149072206064717	0.00586420842643337	0.00639037984047103	0.000540540344623967	-0.000526171414037665	0.0203540201944508	0.729967024119552	Higher in high-risk	0.775683773732277	NS
LUSC	CIBERSORT	T cell CD4+ memory activated--CIBERSORT	T cell CD4+ memory activated	223	214	0.010259301949131	0.00801417584910713	0	0	0.0022451261000239	0	0.106430321876004	0.766948062903172	Higher in high-risk	0.798985299920866	NS
LUSC	XCELL	Myeloid dendritic cell activated--XCELL	Myeloid dendritic cell activated	223	214	0.188837746439174	0.191952328769348	0.179494867475764	0.18557312677911	-0.00311458233017381	-0.00607825930334552	-0.0257878915646162	0.774274414356303	Lower in high-risk	0.798985299920866	NS
LUSC	XCELL	NK cell--XCELL	NK cell	223	214	0.000765874136069734	0.000737744480907494	1.2244123072894e-19	1.34392871567482e-19	2.81296551622399e-05	-1.1951640838542e-20	0.00777461627405785	0.795142860496449	Higher in high-risk	0.811882710191111	NS
LUSC	CIBERSORT	Mast cell resting--CIBERSORT	Mast cell resting	223	214	0.0303395353852872	0.0323173184576969	0.00807760676405194	0.0134874752672464	-0.00197778307240966	-0.00540986850319441	-0.039443599294321	0.873064137949702	Lower in high-risk	0.882158556053345	NS
LUSC	EPIC	B cell--EPIC	B cell	223	214	0.0165129733631197	0.0127562775349717	0.00670760821668917	0.00638367570192009	0.00375669582814797	0.000323932514769081	0.110141208305658	0.905608728745827	Higher in high-risk	0.905608728745827	NS
