# Supplementary material for: An interpretable multi‐task whole‐slide histopathology AI model for non‐small cell lung cancer: Cross‐cohort generalisation, spatial attention–transcriptomic integration, and molecular–immune profiling
Source: Clin Transl Med. 2026 Jul 23;16(7):e70744. doi: 10.1002/ctm2.70744 (PMC13396892; doi:10.1002/ctm2.70744)
Supplement: Supplementary file 16 — Supporting Information [file CTM2-16-e70744-s013.xlsx]

## Sheet: Table 5
Model	Model family	Task	Feature extractor	Tuning mode	Tuned or fixed hyperparameters	Candidate/default values	Selection metric	Selection procedure	Selected configuration	External validation used for tuning	Source URL
SparseAGE-MTL	Proposed joint multi-task sparse graph MIL	Joint LUAD/LUSC subtype classification, pathological stage prediction and discrete-time survival prediction	CONCH; Virchow2; H-optimus-1; UNI2-h; PLIP; UNI; ResNet-50	Internal ablation + fixed selected configuration	Top-K set; spatial/topology priors; topology auxiliary loss; uncertainty weighting; gradient strategy; shared training schedule; survival discretization	Ablation candidates from uploaded code: feature_only_k8; spatial_only_k8; cluster_boundary_k8; k4; k8; k16; k32; multi_k_4_8_16; no_topology_aux; include_self_false; pcgrad; uncertainty_off. Common training schedule fixed as in revised SI.	Primary checkpoint metric in resolved config: validation survival C-index; endpoint-level AUC/accuracy/F1/C-index reported descriptively	Selected within TCGA training/validation folds; external cohorts held out; CONCH and other feature spaces evaluated with matched folds	embedding_dim=512; attention_dim=128; dropout=0.25; tasks=[subtype,stage,survival]; subtype_classes=2; stage_classes=4; survival_bins=4; topology_target_dim=6; topk=[4,8,16]; use_scaled_similarity=True; use_spatial=True; spatial_sigma=256.0; spatial_weight=0.20; cluster_weight=0.15; boundary_weight=0.10; include_self=True; use_uncertainty_weighting=True; stage_ordinal_weight=0.15; survival_alpha=…	No	https://github.com/Kinajus/SparseAGE-MIL
SparseAGE-MIL	Non-MTL SparseAGE ablation / single-task sparse graph MIL	Single-task subtype classification, pathological stage prediction or survival prediction; used as non-MTL SparseAGE comparator	CONCH; Virchow2; H-optimus-1; UNI2-h; PLIP; UNI; ResNet-50	Fixed uploaded default configuration	Endpoint-specific output head; Top-K; spatial/topology priors; single-task training schedule	Uploaded single-task templates fix topk=6; ablation code additionally supports topk ∈ {4,8,16,32}, multi_k_4_8_16, topology/spatial prior ablations, PCGrad and uncertainty-off variants.	Classification/stage: validation AUC; survival: validation C-index	Endpoint-specific single-task training within matched TCGA folds; external cohorts held out	classification/stage template: embedding_dim=512; attention_dim=128; n_classes=endpoint-specific; topk=6; dropout=0.25; use_scaled_similarity=True; use_spatial=True; spatial_sigma=256.0; spatial_weight=0.20; cluster_weight=0.15; boundary_weight=0.10; best_metric=auc. survival template: n_classes=4; best_metric=c_index. common benchmark schedule from revised SI: optimizer=Adam; lr=2e-4; weight_dec…	No	https://github.com/Kinajus/SparseAGE-MIL
Mamba-MIL	Sequence/state-space MIL baseline	Matched subtype classification, pathological stage prediction and survival prediction benchmark where applicable; endpoint-specific output heads/classes were used	CONCH; Virchow2; H-optimus-1; UNI2-h; PLIP; UNI; ResNet-50	Fixed model default/recommended configuration	Mamba layer number; SRMamba down-sampling rate; Mamba variant; dropout; activation; common training schedule	model-specific default/recommended architecture settings were fixed before benchmark. Common training schedule follows the revised Supporting Information.	Classification/stage: validation AUC; survival: validation C-index	Fixed before external validation; matched TCGA five-fold splits, same slide-level labels, feature files, folds and endpoint metrics. Classification checkpoints/evaluation used validation AUC; survival checkpoints/evaluation used validation C-index.	in_dim=feature-space-specific; dropout=0.1; act=relu; layer=2; rate=10; mamba_type=SRMamba; common benchmark schedule from revised SI: optimizer=Adam; lr=2e-4; weight_decay=1e-5; scheduler=cosine; epochs=200; batch_size=1; seed=2021; feature extractor frozen; in_dim set to the corresponding feature space; external cohorts not used	No	https://raw.githubusercontent.com/lingxitong/MIL_BASELINE/main/configs/MAMBA_MIL.yaml
TKA-MIL	Top-K attention MIL baseline	Matched subtype classification, pathological stage prediction and survival prediction benchmark where applicable; endpoint-specific output heads/classes were used	CONCH; Virchow2; H-optimus-1; UNI2-h; PLIP; UNI; ResNet-50	Fixed paper-level default/recommended configuration	AB-MIL-compatible embedding and attention dimensions; Top-K attention module; dropout; activation; common training schedule	model-specific default/recommended architecture settings were fixed before benchmark. Common training schedule follows the revised Supporting Information.	Classification/stage: validation AUC; survival: validation C-index	Fixed before external validation; matched TCGA five-fold splits, same slide-level labels, feature files, folds and endpoint metrics. Classification checkpoints/evaluation used validation AUC; survival checkpoints/evaluation used validation C-index.	in_dim=feature-space-specific; L=512; D=128; dropout=0.1; act=relu; top_k=8; Top-K attention aggregation over critical instances; common benchmark schedule from revised SI: optimizer=Adam; lr=2e-4; weight_decay=1e-5; scheduler=cosine; epochs=200; batch_size=1; seed=2021; feature extractor frozen; in_dim set to the corresponding feature space; external cohorts not used	No	paper-level default/fixed implementation based on: TKA-MIL: Top-K Attention Multiple Instance Learning for Whole Slide Image Classification and Instance Probability Derivation; no public config found in uploaded revision
WiKG	Knowledge-aware dynamic graph MIL baseline	Matched subtype classification, pathological stage prediction and survival prediction benchmark where applicable; endpoint-specific output heads/classes were used	CONCH; Virchow2; H-optimus-1; UNI2-h; PLIP; UNI; ResNet-50	Fixed model default configuration	Hidden dimension; top-k neighbor number; graph aggregation type; pooling type; dropout; activation; common training schedule	model-specific default/recommended architecture settings were fixed before benchmark. Common training schedule follows the revised Supporting Information.	Classification/stage: validation AUC; survival: validation C-index	Fixed before external validation; matched TCGA five-fold splits, same slide-level labels, feature files, folds and endpoint metrics. Classification checkpoints/evaluation used validation AUC; survival checkpoints/evaluation used validation C-index.	in_dim=feature-space-specific; dim_hidden=512; topk=6; agg_type=bi-interaction; pool=attn; dropout=0.1; act=LeakyReLU; common benchmark schedule from revised SI: optimizer=Adam; lr=2e-4; weight_decay=1e-5; scheduler=cosine; epochs=200; batch_size=1; seed=2021; feature extractor frozen; in_dim set to the corresponding feature space; external cohorts not used	No	https://raw.githubusercontent.com/lingxitong/MIL_BASELINE/main/configs/WIKG_MIL.yaml
RRT-MIL	Transformer / region re-calibration MIL baseline	Matched subtype classification, pathological stage prediction and survival prediction benchmark where applicable; endpoint-specific output heads/classes were used	CONCH; Virchow2; H-optimus-1; UNI2-h; PLIP; UNI; ResNet-50	Fixed model default configuration	Feature transformation dimension; attention/aggregation dimension; dropout; activation; common training schedule	model-specific default/recommended architecture settings were fixed before benchmark. Common training schedule follows the revised Supporting Information.	Classification/stage: validation AUC; survival: validation C-index	Fixed before external validation; matched TCGA five-fold splits, same slide-level labels, feature files, folds and endpoint metrics. Classification checkpoints/evaluation used validation AUC; survival checkpoints/evaluation used validation C-index.	in_dim=feature-space-specific; L=512; D=128; dropout=0.1; act=relu; common benchmark schedule from revised SI: optimizer=Adam; lr=2e-4; weight_decay=1e-5; scheduler=cosine; epochs=200; batch_size=1; seed=2021; feature extractor frozen; in_dim set to the corresponding feature space; external cohorts not used	No	https://raw.githubusercontent.com/lingxitong/MIL_BASELINE/main/configs/RRT_MIL.yaml
MHIM-MIL	Masked hard-instance mining MIL baseline	Matched subtype classification, pathological stage prediction and survival prediction benchmark where applicable; endpoint-specific output heads/classes were used	CONCH; Virchow2; H-optimus-1; UNI2-h; PLIP; UNI; ResNet-50	Fixed implementation default configuration	MLP dimension; attention heads; mask ratio; teacher/student baseline type; dropout; activation; common training schedule	MIL_BASELINE default used for fixed comparison. The original MHIM-MIL repository also recommends grid search for mask_ratio_h ∈ {0.01,0.03,0.05}, merge_ratio ∈ {0.8,0.9}, and merge_k ∈ {1,5,10}; these were not treated as external-tuned settings unless supported by an internal log.	Classification/stage: validation AUC; survival: validation C-index	Fixed before external validation; matched TCGA five-fold splits, same slide-level labels, feature files, folds and endpoint metrics. Classification checkpoints/evaluation used validation AUC; survival checkpoints/evaluation used validation C-index.	in_dim=feature-space-specific; dropout=0.25; act=relu; mlp_dim=512; head=8; mask_ratio=0.0; baseline=selfattn; common benchmark schedule from revised SI: optimizer=Adam; lr=2e-4; weight_decay=1e-5; scheduler=cosine; epochs=200; batch_size=1; seed=2021; feature extractor frozen; in_dim set to the corresponding feature space; external cohorts not used	No	https://raw.githubusercontent.com/lingxitong/MIL_BASELINE/main/configs/MHIM_MIL.yaml; https://github.com/DearCaat/MHIM-MIL
HMKGN	Hierarchical multi-scale knowledge-aware graph MIL baseline	Matched subtype classification, pathological stage prediction and survival prediction benchmark where applicable; endpoint-specific output heads/classes were used	CONCH; Virchow2; H-optimus-1; UNI2-h; PLIP; UNI; ResNet-50	Fixed paper-level/reimplemented default configuration	Local graph hidden dimension; global graph hidden dimension; k-nearest-neighbor graph size; graph layers; dropout; survival loss/head; common training schedule	model-specific default/recommended architecture settings were fixed before benchmark. Common training schedule follows the revised Supporting Information.	Survival: validation C-index; classification/stage endpoints evaluated with endpoint-specific heads when included in benchmark	Fixed before external validation; matched TCGA five-fold splits, same slide-level labels, feature files, folds and endpoint metrics. Classification checkpoints/evaluation used validation AUC; survival checkpoints/evaluation used validation C-index.	in_dim=feature-space-specific; local_hidden_dim=512; global_hidden_dim=512; graph_k=5; n_graph_layers=2; knowledge_guided_attention=True; multi_scale_roi_integration=True; dropout=0.1; survival_head=discrete-time or Cox-compatible benchmark head; common benchmark schedule from revised SI: optimizer=Adam; lr=2e-4; weight_decay=1e-5; scheduler=cosine; epochs=200; batch_size=1; seed=2021; feature ex…	No	paper-level fixed implementation based on: Hierarchical Multi-Scale Graph Learning with Knowledge-Guided Attention for Whole-Slide Image Survival Analysis; no public config found in uploaded revision
ACMIL	Attention-challenging MIL baseline	Matched subtype classification, pathological stage prediction and survival prediction benchmark where applicable; endpoint-specific output heads/classes were used	CONCH; Virchow2; H-optimus-1; UNI2-h; PLIP; UNI; ResNet-50	Fixed model default configuration	Hidden dimension; number of masked patches; number of attention tokens; mask probability; common training schedule	model-specific default/recommended architecture settings were fixed before benchmark. Common training schedule follows the revised Supporting Information.	Classification/stage: validation AUC; survival: validation C-index	Fixed before external validation; matched TCGA five-fold splits, same slide-level labels, feature files, folds and endpoint metrics. Classification checkpoints/evaluation used validation AUC; survival checkpoints/evaluation used validation C-index.	in_dim=feature-space-specific; hidden_dim=512; n_masked_patch=10; n_token=5; mask_prob=0.6; common benchmark schedule from revised SI: optimizer=Adam; lr=2e-4; weight_decay=1e-5; scheduler=cosine; epochs=200; batch_size=1; seed=2021; feature extractor frozen; in_dim set to the corresponding feature space; external cohorts not used	No	https://raw.githubusercontent.com/lingxitong/MIL_BASELINE/main/configs/AC_MIL.yaml
Patch-GCN	Patch-level graph convolution MIL baseline	Matched subtype classification, pathological stage prediction and survival prediction benchmark where applicable; endpoint-specific output heads/classes were used	CONCH; Virchow2; H-optimus-1; UNI2-h; PLIP; UNI; ResNet-50	Fixed model default configuration	Graph hidden dimension; number of graph convolution layers; k-NN graph size; DGL usage; dropout; activation; common training schedule	model-specific default/recommended architecture settings were fixed before benchmark. Common training schedule follows the revised Supporting Information.	Classification/stage: validation AUC; survival: validation C-index	Fixed before external validation; matched TCGA five-fold splits, same slide-level labels, feature files, folds and endpoint metrics. Classification checkpoints/evaluation used validation AUC; survival checkpoints/evaluation used validation C-index.	in_dim=feature-space-specific; hidden_dim=256; n_layers=2; k=5; use_dgl=False; dropout=0.1; act=relu; common benchmark schedule from revised SI: optimizer=Adam; lr=2e-4; weight_decay=1e-5; scheduler=cosine; epochs=200; batch_size=1; seed=2021; feature extractor frozen; in_dim set to the corresponding feature space; external cohorts not used	No	https://raw.githubusercontent.com/lingxitong/MIL_BASELINE/main/configs/PGCN_MIL.yaml
Trans-MIL	Transformer/Nystrom attention MIL baseline	Matched subtype classification, pathological stage prediction and survival prediction benchmark where applicable; endpoint-specific output heads/classes were used	CONCH; Virchow2; H-optimus-1; UNI2-h; PLIP; UNI; ResNet-50	Fixed model default configuration	Hidden dimension; number of attention heads; number of landmarks; pseudo-inverse iterations; dropout; activation; common training schedule	model-specific default/recommended architecture settings were fixed before benchmark. Common training schedule follows the revised Supporting Information.	Classification/stage: validation AUC; survival: validation C-index	Fixed before external validation; matched TCGA five-fold splits, same slide-level labels, feature files, folds and endpoint metrics. Classification checkpoints/evaluation used validation AUC; survival checkpoints/evaluation used validation C-index.	in_dim=feature-space-specific; hidden_dim=512; num_heads=8; num_landmarks=hidden_dim//2; pinv_iterations=6; dropout=0.1; act=relu; common benchmark schedule from revised SI: optimizer=Adam; lr=2e-4; weight_decay=1e-5; scheduler=cosine; epochs=200; batch_size=1; seed=2021; feature extractor frozen; in_dim set to the corresponding feature space; external cohorts not used	No	https://raw.githubusercontent.com/lingxitong/MIL_BASELINE/main/configs/TRANS_MIL.yaml
DTFD-MIL	Double-tier feature distillation MIL baseline	Matched subtype classification, pathological stage prediction and survival prediction benchmark where applicable; endpoint-specific output heads/classes were used	CONCH; Virchow2; H-optimus-1; UNI2-h; PLIP; UNI; ResNet-50	Fixed model default configuration	Middle dimension; residual-layer number; pseudo-bag group number; distillation strategy; gradient clipping; classifier/attention dropout; total instances; common training schedule	model-specific default/recommended architecture settings were fixed before benchmark. Common training schedule follows the revised Supporting Information.	Classification/stage: validation AUC; survival: validation C-index	Fixed before external validation; matched TCGA five-fold splits, same slide-level labels, feature files, folds and endpoint metrics. Classification checkpoints/evaluation used validation AUC; survival checkpoints/evaluation used validation C-index.	in_dim=feature-space-specific; mdim=512; numLayer_Res=0; num_Group=5; distill=MaxMinS; grad_clipping=5; classifier_dropout=0.1; attCls_dropout=0.1; total_instance=4; act=relu; common benchmark schedule from revised SI: optimizer=Adam; lr=2e-4; weight_decay=1e-5; scheduler=cosine; epochs=200; batch_size=1; seed=2021; feature extractor frozen; in_dim set to the corresponding feature space; external…	No	https://raw.githubusercontent.com/lingxitong/MIL_BASELINE/main/configs/DTFD_MIL.yaml
HIGT	Hierarchical interaction graph-transformer MIL baseline	Matched subtype classification, pathological stage prediction and survival prediction benchmark where applicable; endpoint-specific output heads/classes were used	CONCH; Virchow2; H-optimus-1; UNI2-h; PLIP; UNI; ResNet-50	Fixed official default/recommended configuration	GCN channel list; graph dropout; patch ratio; pooling ratio; re-patch size; number of MobileHIT blocks; fusion expansion ratio; common training schedule	model-specific default/recommended architecture settings were fixed before benchmark. Common training schedule follows the revised Supporting Information.	Classification/stage: validation AUC; survival: validation C-index when adapted with endpoint-specific head	Fixed before external validation; matched TCGA five-fold splits, same slide-level labels, feature files, folds and endpoint metrics. Classification checkpoints/evaluation used validation AUC; survival checkpoints/evaluation used validation C-index.	gcn_in_channels=feature-space-specific; gcn_hid_channels=1024; gcn_out_channels=1024; gcn_drop_ratio=0.2 following official train.py; patch_ratio=4; pool_ratio=[0.5,5]; re_patch_size=64; mhit_num=3; fusion_exp_ratio=4; num_classes=endpoint-specific; common benchmark schedule from revised SI: optimizer=Adam; lr=2e-4; weight_decay=1e-5; scheduler=cosine; epochs=200; batch_size=1; seed=2021; feature…	No	https://raw.githubusercontent.com/HKU-MedAI/HIGT/main/train.py; https://raw.githubusercontent.com/HKU-MedAI/HIGT/main/HiGT.py
CLAM	Clustering-constrained attention MIL baseline	Matched subtype classification, pathological stage prediction and survival prediction benchmark where applicable; endpoint-specific output heads/classes were used	CONCH; Virchow2; H-optimus-1; UNI2-h; PLIP; UNI; ResNet-50	Fixed model default configuration	CLAM branch type; k-sample; model size; instance loss; subtyping flag; instance evaluation flag; gated attention; bag/instance loss weight; dropout; common training schedule	model-specific default/recommended architecture settings were fixed before benchmark. Common training schedule follows the revised Supporting Information. CLAM-MB was used for multi-class endpoints and CLAM-SB was used where a single-branch binary setting was appropriate.	Classification/stage: validation AUC; survival: validation C-index	Fixed before external validation; matched TCGA five-fold splits, same slide-level labels, feature files, folds and endpoint metrics. Classification checkpoints/evaluation used validation AUC; survival checkpoints/evaluation used validation C-index.	in_dim=feature-space-specific; branch=CLAM-MB for multi-class endpoints and CLAM-SB for binary endpoint; dropout=0.1; k_sample=8; size_arg=small; instance_loss_fn=ce; subtyping=True; instance_eval=True; gate=True; bag_weight=0.7; common benchmark schedule from revised SI: optimizer=Adam; lr=2e-4; weight_decay=1e-5; scheduler=cosine; epochs=200; batch_size=1; seed=2021; feature extractor frozen; i…	No	https://raw.githubusercontent.com/lingxitong/MIL_BASELINE/main/configs/CLAM_MB_MIL.yaml; https://raw.githubusercontent.com/lingxitong/MIL_BASELINE/main/configs/CLAM_SB_MIL.yaml
DS-MIL	Dual-stream MIL baseline	Matched subtype classification, pathological stage prediction and survival prediction benchmark where applicable; endpoint-specific output heads/classes were used	CONCH; Virchow2; H-optimus-1; UNI2-h; PLIP; UNI; ResNet-50	Fixed model default configuration	Dual-stream classifier defaults; dropout; activation; common training schedule	model-specific default/recommended architecture settings were fixed before benchmark. Common training schedule follows the revised Supporting Information.	Classification/stage: validation AUC; survival: validation C-index	Fixed before external validation; matched TCGA five-fold splits, same slide-level labels, feature files, folds and endpoint metrics. Classification checkpoints/evaluation used validation AUC; survival checkpoints/evaluation used validation C-index.	in_dim=feature-space-specific; dropout=0.1; act=relu; dual-stream instance and bag aggregation as implemented in DS-MIL; common benchmark schedule from revised SI: optimizer=Adam; lr=2e-4; weight_decay=1e-5; scheduler=cosine; epochs=200; batch_size=1; seed=2021; feature extractor frozen; in_dim set to the corresponding feature space; external cohorts not used	No	https://raw.githubusercontent.com/lingxitong/MIL_BASELINE/main/configs/DS_MIL.yaml
CAMIL	Context-aware MIL baseline	Matched subtype classification, pathological stage prediction and survival prediction benchmark where applicable; endpoint-specific output heads/classes were used	CONCH; Virchow2; H-optimus-1; UNI2-h; PLIP; UNI; ResNet-50	Fixed model default configuration	Feature transformation dimension; attention dimension; context-aware aggregation defaults; dropout; activation; common training schedule	model-specific default/recommended architecture settings were fixed before benchmark. Common training schedule follows the revised Supporting Information.	Classification/stage: validation AUC; survival: validation C-index	Fixed before external validation; matched TCGA five-fold splits, same slide-level labels, feature files, folds and endpoint metrics. Classification checkpoints/evaluation used validation AUC; survival checkpoints/evaluation used validation C-index.	in_dim=feature-space-specific; L=512; D=128; dropout=0.1; act=relu; context-aware aggregation module default settings; common benchmark schedule from revised SI: optimizer=Adam; lr=2e-4; weight_decay=1e-5; scheduler=cosine; epochs=200; batch_size=1; seed=2021; feature extractor frozen; in_dim set to the corresponding feature space; external cohorts not used	No	https://raw.githubusercontent.com/lingxitong/MIL_BASELINE/main/configs/CA_MIL.yaml
AB-MIL	Attention-based MIL baseline	Matched subtype classification, pathological stage prediction and survival prediction benchmark where applicable; endpoint-specific output heads/classes were used	CONCH; Virchow2; H-optimus-1; UNI2-h; PLIP; UNI; ResNet-50	Fixed model default configuration	Feature transformation dimension; attention dimension; dropout; activation; common training schedule	model-specific default/recommended architecture settings were fixed before benchmark. Common training schedule follows the revised Supporting Information.	Classification/stage: validation AUC; survival: validation C-index	Fixed before external validation; matched TCGA five-fold splits, same slide-level labels, feature files, folds and endpoint metrics. Classification checkpoints/evaluation used validation AUC; survival checkpoints/evaluation used validation C-index.	in_dim=feature-space-specific; L=512; D=128; dropout=0.1; act=relu; attention-based pooling; common benchmark schedule from revised SI: optimizer=Adam; lr=2e-4; weight_decay=1e-5; scheduler=cosine; epochs=200; batch_size=1; seed=2021; feature extractor frozen; in_dim set to the corresponding feature space; external cohorts not used	No	https://raw.githubusercontent.com/lingxitong/MIL_BASELINE/main/configs/AB_MIL.yaml
SCMIL	Sparse context-aware MIL baseline	Matched subtype classification, pathological stage prediction and survival prediction benchmark where applicable; endpoint-specific output heads/classes were used	CONCH; Virchow2; H-optimus-1; UNI2-h; PLIP; UNI; ResNet-50	Fixed model default configuration	Hidden size; number of ClusterLocalAttention layers; cluster number/size; feature weight in clustering; dropout; CSSA/soft-filter flags; coordinate handling; common training schedule	model-specific default/recommended architecture settings were fixed before benchmark. Common training schedule follows the revised Supporting Information.	Classification/stage: validation AUC; survival: validation C-index	Fixed before external validation; matched TCGA five-fold splits, same slide-level labels, feature files, folds and endpoint metrics. Classification checkpoints/evaluation used validation AUC; survival checkpoints/evaluation used validation C-index.	in_dim=feature-space-specific; hidden_size=512; deep=1; n_cluster=None; cluster_size=32; feature_weight=0; dropout=0.25; with_softfilter=False; use_filter_branch=False; with_cssa=True; h5_csv_path=None/use_dummy_coords=True if coordinate file unavailable; common benchmark schedule from revised SI: optimizer=Adam; lr=2e-4; weight_decay=1e-5; scheduler=cosine; epochs=200; batch_size=1; seed=2021; f…	No	https://raw.githubusercontent.com/lingxitong/MIL_BASELINE/main/configs/SC_MIL.yaml
IB-MIL	Information bottleneck MIL baseline	Matched subtype classification, pathological stage prediction and survival prediction benchmark where applicable; endpoint-specific output heads/classes were used	CONCH; Virchow2; H-optimus-1; UNI2-h; PLIP; UNI; ResNet-50	Fixed model default configuration	Feature transformation dimension; attention dimension; information bottleneck trade-off beta; dropout; activation; common training schedule	model-specific default/recommended architecture settings were fixed before benchmark. Common training schedule follows the revised Supporting Information.	Classification/stage: validation AUC; survival: validation C-index	Fixed before external validation; matched TCGA five-fold splits, same slide-level labels, feature files, folds and endpoint metrics. Classification checkpoints/evaluation used validation AUC; survival checkpoints/evaluation used validation C-index.	in_dim=feature-space-specific; L=512; D=128; dropout=0.1; act=relu; beta=0.1; common benchmark schedule from revised SI: optimizer=Adam; lr=2e-4; weight_decay=1e-5; scheduler=cosine; epochs=200; batch_size=1; seed=2021; feature extractor frozen; in_dim set to the corresponding feature space; external cohorts not used	No	https://raw.githubusercontent.com/lingxitong/MIL_BASELINE/main/configs/IB_MIL.yaml
