# Supplementary material for: An interpretable multi‐task whole‐slide histopathology AI model for non‐small cell lung cancer: Cross‐cohort generalisation, spatial attention–transcriptomic integration, and molecular–immune profiling
Source: Clin Transl Med. 2026 Jul 23;16(7):e70744. doi: 10.1002/ctm2.70744 (PMC13396892; doi:10.1002/ctm2.70744)
Supplement: Supplementary file 17 — Supporting Information [file CTM2-16-e70744-s004.csv]

Endpoint	Cancer type	Feature extractor	Model	Metric	Fold 1	Fold 2	Fold 3	Fold 4	Fold 5	Mean	SD	Bootstrap 95% CI lower	Bootstrap 95% CI upper	Rank within setting
Subtype classification	LUAD/LUSC	CONCH	SparseAGE-MTL	Accuracy	93.723	93.699	93.8	93.678	93.761	93.7322	0.04886409724941158	93.68936873030134	93.77503126969867	3.0
Subtype classification	LUAD/LUSC	CONCH	SparseAGE-MIL	Accuracy	93.558	93.702	94.086	93.658	93.663	93.7334	0.20415631266262435	93.55444910188547	93.91235089811454	2.0
Subtype classification	LUAD/LUSC	CONCH	Mamba-MIL	Accuracy	93.609	93.859	93.939	93.366	93.454	93.6454	0.2489222770263826	93.42721000404235	93.86358999595764	5.0
Subtype classification	LUAD/LUSC	CONCH	TKA-MIL	Accuracy	93.567	93.74	94.029	93.35	93.596	93.6564	0.2506697029957952	93.43667831764708	93.87612168235293	4.0
Subtype classification	LUAD/LUSC	CONCH	WiKG	Accuracy	93.507	93.62	93.749	93.384	93.584	93.5688	0.13536506196208653	93.45014729171233	93.68745270828767	8.0
Subtype classification	LUAD/LUSC	CONCH	RRT-MIL	Accuracy	93.551	93.713	93.902	93.312	93.513	93.5982	0.22185062542170098	93.40373935291684	93.79266064708317	6.0
Subtype classification	LUAD/LUSC	CONCH	MHIM-MIL	Accuracy	93.715	93.764	93.88	93.234	93.373	93.5932	0.275578845341945	93.35164449171256	93.83475550828743	7.0
Subtype classification	LUAD/LUSC	CONCH	HMKGN	Accuracy	93.321	93.633	93.742	93.015	93.256	93.3934	0.29420961914934085	93.13551389844352	93.65128610155648	9.0
Subtype classification	LUAD/LUSC	CONCH	ACMIL	Accuracy	93.754	93.868	94.023	93.618	93.6	93.7726	0.1773691066674242	93.61712912319022	93.92807087680977	1.0
Subtype classification	LUAD/LUSC	CONCH	Patch-GCN	Accuracy	93.454	93.373	93.598	92.987	93.291	93.3406	0.22784709785292545	93.14088321308412	93.54031678691587	10.0
Subtype classification	LUAD/LUSC	CONCH	Trans-MIL	Accuracy	93.189	93.488	93.461	92.998	93.078	93.2428	0.22232566203657003	93.04792296496508	93.43767703503492	11.0
Subtype classification	LUAD/LUSC	CONCH	DTFD-MIL	Accuracy	93.334	93.209	93.382	92.833	93.135	93.1786	0.21667094867563802	92.98867953976468	93.36852046023533	12.0
Subtype classification	LUAD/LUSC	CONCH	HIGT	Accuracy	93.034	93.364	93.451	92.816	92.967	93.1264	0.270237488146998	92.88952639772234	93.36327360227767	13.0
Subtype classification	LUAD/LUSC	CONCH	CLAM	Accuracy	93.141	93.272	93.428	92.84	92.902	93.1166	0.2471210229826663	92.89998887282506	93.33321112717495	14.0
Subtype classification	LUAD/LUSC	CONCH	DS-MIL	Accuracy	93.144	93.297	93.252	92.69	92.953	93.0672	0.24908773554713548	92.84886497325441	93.28553502674559	15.0
Subtype classification	LUAD/LUSC	CONCH	CAMIL	Accuracy	92.905	93.124	93.078	92.431	92.675	92.8426	0.2898263273065449	92.5885560231456	93.09664397685441	18.0
Subtype classification	LUAD/LUSC	CONCH	AB-MIL	Accuracy	92.914	92.954	93.054	92.607	92.738	92.8534	0.1789295950925951	92.69656129477708	93.0102387052229	17.0
Subtype classification	LUAD/LUSC	CONCH	SCMIL	Accuracy	92.974	93.091	93.128	92.421	92.883	92.8994	0.2844596632213398	92.65006011162271	93.14873988837729	16.0
Subtype classification	LUAD/LUSC	CONCH	IB-MIL	Accuracy	92.712	92.767	92.893	92.139	92.375	92.5772	0.31097781271338454	92.30461592874124	92.84978407125877	19.0
Subtype classification	LUAD/LUSC	CONCH	SparseAGE-MTL	AUC	98.232	98.244	98.224	98.118	98.149	98.1934	0.05622099252058973	98.14412012727288	98.24267987272711	1.0
Subtype classification	LUAD/LUSC	CONCH	SparseAGE-MIL	AUC	98.061	98.214	98.36	97.842	98.075	98.1104	0.19285046020168012	97.9413591185068	98.2794408814932	2.0
Subtype classification	LUAD/LUSC	CONCH	Mamba-MIL	AUC	97.988	98.105	98.157	97.77	97.929	97.9898	0.1526751453249687	97.85597433465885	98.12362566534115	6.0
Subtype classification	LUAD/LUSC	CONCH	TKA-MIL	AUC	98.0	98.129	98.31	97.789	98.013	98.0482	0.19092852065629223	97.88084377279587	98.21555622720412	3.0
Subtype classification	LUAD/LUSC	CONCH	WiKG	AUC	98.108	98.154	98.266	97.713	97.982	98.0446	0.2114729297096949	97.85923580427709	98.22996419572291	4.0
Subtype classification	LUAD/LUSC	CONCH	RRT-MIL	AUC	98.022	98.15	98.249	97.852	97.821	98.0188	0.18517748243239432	97.85648478006053	98.18111521993947	5.0
Subtype classification	LUAD/LUSC	CONCH	MHIM-MIL	AUC	97.925	98.122	98.16	97.786	97.868	97.9722	0.1623767224696935	97.82987052735291	98.11452947264709	7.0
Subtype classification	LUAD/LUSC	CONCH	HMKGN	AUC	97.724	97.945	97.99	97.397	97.571	97.7254	0.24996259720205705	97.50629812320292	97.94450187679706	10.0
Subtype classification	LUAD/LUSC	CONCH	ACMIL	AUC	97.71	97.766	97.998	97.502	97.617	97.7186	0.18548800500302193	97.55601259502654	97.88118740497345	11.0
Subtype classification	LUAD/LUSC	CONCH	Patch-GCN	AUC	97.735	98.021	98.058	97.5	97.667	97.7962	0.23835205054708658	97.5872752160609	98.0051247839391	8.0
Subtype classification	LUAD/LUSC	CONCH	Trans-MIL	AUC	97.877	97.827	97.979	97.534	97.756	97.7946	0.1667672030106607	97.64842210147906	97.94077789852095	9.0
Subtype classification	LUAD/LUSC	CONCH	DTFD-MIL	AUC	97.503	97.614	97.731	97.256	97.365	97.4938	0.18969370047526593	97.32752614040685	97.66007385959314	14.0
Subtype classification	LUAD/LUSC	CONCH	HIGT	AUC	97.722	97.713	97.83	97.433	97.572	97.654	0.15382295017323844	97.51916823934992	97.78883176065007	12.0
Subtype classification	LUAD/LUSC	CONCH	CLAM	AUC	97.513	97.67	97.664	97.373	97.462	97.5364	0.1293379294715964	97.42303030627191	97.64976969372809	13.0
Subtype classification	LUAD/LUSC	CONCH	DS-MIL	AUC	97.348	97.508	97.549	96.988	97.25	97.3286	0.22545686948948881	97.13097834062026	97.52622165937973	16.0
Subtype classification	LUAD/LUSC	CONCH	CAMIL	AUC	97.367	97.512	97.66	97.247	97.379	97.433	0.15782743741187513	97.29465815152312	97.57134184847689	15.0
Subtype classification	LUAD/LUSC	CONCH	AB-MIL	AUC	97.333	97.329	97.408	97.069	97.22	97.2718	0.13169927866165257	97.15636049244735	97.38723950755265	17.0
Subtype classification	LUAD/LUSC	CONCH	SCMIL	AUC	97.183	97.286	97.347	96.886	97.067	97.1538	0.18364830519229006	96.99282516300987	97.31477483699014	18.0
Subtype classification	LUAD/LUSC	CONCH	IB-MIL	AUC	97.146	97.083	97.247	96.794	97.016	97.0572	0.16996087785134642	96.90822272205466	97.20617727794533	19.0
Subtype classification	LUAD/LUSC	CONCH	SparseAGE-MTL	F1-score	92.955	93.028	93.078	93.142	93.182	93.077	0.09018869108707557	92.9979461267236	93.15605387327639	2.0
Subtype classification	LUAD/LUSC	CONCH	SparseAGE-MIL	F1-score	92.653	92.718	93.155	93.353	93.458	93.0674	0.36592936476866283	92.74664876964228	93.38815123035774	3.0
Subtype classification	LUAD/LUSC	CONCH	Mamba-MIL	F1-score	92.438	92.663	93.02	93.052	93.134	92.8614	0.2976672639038431	92.60048313918799	93.12231686081202	6.0
Subtype classification	LUAD/LUSC	CONCH	TKA-MIL	F1-score	92.444	92.777	93.003	92.931	93.127	92.8564	0.2629920150879085	92.62587733487572	93.08692266512426	7.0
Subtype classification	LUAD/LUSC	CONCH	WiKG	F1-score	92.877	92.9	93.053	93.293	93.358	93.0962	0.2211779826293774	92.90232895032005	93.29007104967994	1.0
Subtype classification	LUAD/LUSC	CONCH	RRT-MIL	F1-score	92.558	92.794	92.979	93.175	93.122	92.9256	0.253018378779089	92.70381961255332	93.14738038744669	5.0
Subtype classification	LUAD/LUSC	CONCH	MHIM-MIL	F1-score	92.685	92.846	93.04	93.002	93.122	92.939	0.1737987341726047	92.78665869266676	93.09134130733322	4.0
Subtype classification	LUAD/LUSC	CONCH	HMKGN	F1-score	92.116	92.467	92.721	92.883	93.082	92.6538	0.37567499251347364	92.32450635028292	92.98309364971709	11.0
Subtype classification	LUAD/LUSC	CONCH	ACMIL	F1-score	92.422	92.591	92.71	92.807	92.878	92.6816	0.18076587067253794	92.5231517282644	92.84004827173561	9.0
Subtype classification	LUAD/LUSC	CONCH	Patch-GCN	F1-score	92.187	92.535	92.757	92.938	93.179	92.7192	0.3800936726650442	92.38603320636054	93.05236679363946	8.0
Subtype classification	LUAD/LUSC	CONCH	Trans-MIL	F1-score	92.295	92.421	92.548	92.651	92.893	92.5616	0.22849901531516334	92.3613117822337	92.7618882177663	12.0
Subtype classification	LUAD/LUSC	CONCH	DTFD-MIL	F1-score	92.263	92.436	92.559	92.612	92.905	92.555	0.23727094217370753	92.34702284933196	92.76297715066805	13.0
Subtype classification	LUAD/LUSC	CONCH	HIGT	F1-score	92.303	92.535	92.769	92.868	92.798	92.6546	0.2329791836194826	92.4503847415691	92.85881525843091	10.0
Subtype classification	LUAD/LUSC	CONCH	CLAM	F1-score	92.11	92.347	92.574	92.593	92.774	92.4796	0.25623680453830344	92.2549985379923	92.70420146200772	14.0
Subtype classification	LUAD/LUSC	CONCH	DS-MIL	F1-score	92.17	92.284	92.506	92.633	92.705	92.4596	0.2275660343724402	92.26012957608708	92.65907042391291	15.0
Subtype classification	LUAD/LUSC	CONCH	CAMIL	F1-score	91.801	92.028	92.191	92.272	92.665	92.1914	0.3201191965502863	91.91080315251949	92.47199684748051	17.0
Subtype classification	LUAD/LUSC	CONCH	AB-MIL	F1-score	92.021	92.193	92.234	92.338	92.508	92.2588	0.18018518252064802	92.10086072387148	92.41673927612851	16.0
Subtype classification	LUAD/LUSC	CONCH	SCMIL	F1-score	91.613	91.946	92.151	92.342	92.531	92.1166	0.3558206008651007	91.80470949187897	92.42849050812104	18.0
Subtype classification	LUAD/LUSC	CONCH	IB-MIL	F1-score	91.529	91.748	91.905	92.287	92.342	91.9622	0.34876883461685765	91.65649063752642	92.26790936247357	19.0
Subtype classification	LUAD/LUSC	Virchow2	SparseAGE-MTL	Accuracy	93.818	93.661	93.792	93.765	93.86	93.7792	0.0747843566529783	93.71364862118918	93.84475137881083	1.0
Subtype classification	LUAD/LUSC	Virchow2	SparseAGE-MIL	Accuracy	94.037	93.377	93.502	93.577	93.991	93.6968	0.2986891360595533	93.43498742875101	93.95861257124898	2.0
Subtype classification	LUAD/LUSC	Virchow2	Mamba-MIL	Accuracy	93.936	93.259	93.47	93.645	93.736	93.6092	0.2579606559148146	93.38308751563879	93.83531248436121	4.0
Subtype classification	LUAD/LUSC	Virchow2	TKA-MIL	Accuracy	93.962	93.281	93.436	93.55	93.968	93.6394	0.3121951312881088	93.36574890196457	93.91305109803542	3.0
Subtype classification	LUAD/LUSC	Virchow2	WiKG	Accuracy	93.643	93.236	93.459	93.581	93.725	93.5288	0.19030554379733353	93.36198983608905	93.69561016391096	7.0
Subtype classification	LUAD/LUSC	Virchow2	RRT-MIL	Accuracy	93.98	93.117	93.434	93.599	93.782	93.5824	0.33046225200467244	93.2927370646838	93.87206293531621	6.0
Subtype classification	LUAD/LUSC	Virchow2	MHIM-MIL	Accuracy	93.919	93.216	93.353	93.714	93.796	93.5996	0.3006813928396666	93.33604113868815	93.86315886131185	5.0
Subtype classification	LUAD/LUSC	Virchow2	HMKGN	Accuracy	93.768	93.028	93.229	93.328	93.638	93.3982	0.3020185424771129	93.13346907535386	93.66293092464615	8.0
Subtype classification	LUAD/LUSC	Virchow2	ACMIL	Accuracy	93.462	92.814	93.13	93.324	93.501	93.2462	0.2818886304908424	92.99911372117415	93.49328627882585	11.0
Subtype classification	LUAD/LUSC	Virchow2	Patch-GCN	Accuracy	93.555	92.917	93.017	93.224	93.322	93.207	0.2523975039496261	92.9857638333364	93.42823616666358	12.0
Subtype classification	LUAD/LUSC	Virchow2	Trans-MIL	Accuracy	93.635	92.963	93.105	93.226	93.389	93.2636	0.2600919068329526	93.03561939184219	93.4915806081578	9.0
Subtype classification	LUAD/LUSC	Virchow2	DTFD-MIL	Accuracy	93.504	93.006	93.113	93.231	93.404	93.2516	0.20425792518284425	93.07256003458446	93.43063996541554	10.0
Subtype classification	LUAD/LUSC	Virchow2	HIGT	Accuracy	93.359	92.675	93.068	93.179	93.199	93.096	0.2572411320143027	92.87051820614515	93.32148179385486	14.0
Subtype classification	LUAD/LUSC	Virchow2	CLAM	Accuracy	93.353	92.742	92.998	93.169	93.434	93.1392	0.2789313535621225	92.8947058886926	93.3836941113074	13.0
Subtype classification	LUAD/LUSC	Virchow2	DS-MIL	Accuracy	93.171	92.754	92.861	93.003	93.088	92.9754	0.16867513153989092	92.82754972838713	93.12325027161286	15.0
Subtype classification	LUAD/LUSC	Virchow2	CAMIL	Accuracy	93.069	92.594	92.901	92.961	93.037	92.9124	0.18968342046684397	92.74613515123154	93.07866484876847	16.0
Subtype classification	LUAD/LUSC	Virchow2	AB-MIL	Accuracy	93.18	92.454	92.87	92.963	93.034	92.9002	0.27392553732721336	92.66009368008316	93.14030631991683	17.0
Subtype classification	LUAD/LUSC	Virchow2	SCMIL	Accuracy	93.072	92.457	92.731	92.936	92.862	92.8116	0.23348511729873067	92.60694127114633	93.01625872885367	18.0
Subtype classification	LUAD/LUSC	Virchow2	IB-MIL	Accuracy	93.056	92.102	92.405	92.641	92.888	92.6184	0.37976874542278893	92.28551801764588	92.9512819823541	19.0
Subtype classification	LUAD/LUSC	Virchow2	SparseAGE-MTL	AUC	98.102	98.233	98.208	98.185	98.181	98.1818	0.04921077117867525	98.13866485720436	98.22493514279563	2.0
Subtype classification	LUAD/LUSC	Virchow2	SparseAGE-MIL	AUC	98.142	98.577	98.387	97.98	97.768	98.1708	0.32063327962019045	97.88975253884085	98.45184746115915	3.0
Subtype classification	LUAD/LUSC	Virchow2	Mamba-MIL	AUC	97.808	98.299	98.227	98.059	97.901	98.0588	0.20843991940125228	97.87609435502974	98.24150564497027	4.0
Subtype classification	LUAD/LUSC	Virchow2	TKA-MIL	AUC	97.792	98.3	98.074	98.023	97.861	98.01	0.1988026659780975	97.8357417801078	98.18425821989221	7.0
Subtype classification	LUAD/LUSC	Virchow2	WiKG	AUC	97.855	98.266	98.094	97.95	97.988	98.0306	0.15698662363398988	97.89299515729452	98.16820484270549	5.0
Subtype classification	LUAD/LUSC	Virchow2	RRT-MIL	AUC	97.888	98.316	98.008	97.982	97.906	98.02	0.17293351323557768	97.86841709225641	98.17158290774358	6.0
Subtype classification	LUAD/LUSC	Virchow2	MHIM-MIL	AUC	98.069	98.492	98.318	98.172	97.994	98.209	0.19947681569545972	98.03415086182655	98.38384913817346	1.0
Subtype classification	LUAD/LUSC	Virchow2	HMKGN	AUC	97.626	97.913	97.936	97.729	97.716	97.784	0.13449721186701297	97.66610799586063	97.90189200413938	9.0
Subtype classification	LUAD/LUSC	Virchow2	ACMIL	AUC	97.542	98.101	97.892	97.828	97.63	97.7986	0.22096560818371688	97.60491510472934	97.99228489527064	8.0
Subtype classification	LUAD/LUSC	Virchow2	Patch-GCN	AUC	97.533	97.969	97.9	97.632	97.547	97.7162	0.20431030321547589	97.5371141232146	97.89528587678541	10.0
Subtype classification	LUAD/LUSC	Virchow2	Trans-MIL	AUC	97.5	97.744	97.658	97.613	97.561	97.6152	0.09305213592389926	97.53363620666006	97.69676379333994	12.0
Subtype classification	LUAD/LUSC	Virchow2	DTFD-MIL	AUC	97.511	97.925	97.67	97.606	97.568	97.656	0.16111021072545395	97.51478067384384	97.79721932615617	11.0
Subtype classification	LUAD/LUSC	Virchow2	HIGT	AUC	97.347	97.875	97.769	97.65	97.424	97.613	0.22406807001445045	97.41659567703331	97.80940432296669	13.0
Subtype classification	LUAD/LUSC	Virchow2	CLAM	AUC	97.315	97.912	97.581	97.498	97.441	97.5494	0.2246181203732263	97.35251353663597	97.74628646336404	15.0
Subtype classification	LUAD/LUSC	Virchow2	DS-MIL	AUC	97.269	97.86	97.693	97.542	97.486	97.57	0.22230047233417827	97.37514504471274	97.76485495528725	14.0
Subtype classification	LUAD/LUSC	Virchow2	CAMIL	AUC	97.059	97.619	97.532	97.406	97.12	97.3472	0.2480739809008588	97.12975356838062	97.56464643161938	17.0
Subtype classification	LUAD/LUSC	Virchow2	AB-MIL	AUC	97.15	97.707	97.566	97.248	97.153	97.3648	0.2560384736714341	97.14037238266204	97.58922761733797	16.0
Subtype classification	LUAD/LUSC	Virchow2	SCMIL	AUC	97.119	97.533	97.374	97.208	97.076	97.262	0.18970108065058716	97.09571967139797	97.42828032860203	18.0
Subtype classification	LUAD/LUSC	Virchow2	IB-MIL	AUC	96.865	97.412	97.164	97.2	97.054	97.139	0.20073365437813745	96.9630491941479	97.31495080585209	19.0
Subtype classification	LUAD/LUSC	Virchow2	SparseAGE-MTL	F1-score	92.863	93.097	93.066	92.994	92.89	92.982	0.10374246960623104	92.89106571603625	93.07293428396375	2.0
Subtype classification	LUAD/LUSC	Virchow2	SparseAGE-MIL	F1-score	92.719	93.042	93.073	93.021	93.007	92.9724	0.14381863578827528	92.84633740754688	93.0984625924531	3.0
Subtype classification	LUAD/LUSC	Virchow2	Mamba-MIL	F1-score	92.844	93.158	93.054	92.978	92.962	92.9992	0.11634087845637324	92.89722272378613	93.10117727621387	1.0
Subtype classification	LUAD/LUSC	Virchow2	TKA-MIL	F1-score	92.512	93.197	92.881	92.709	92.462	92.7522	0.29925524222643124	92.48989121481735	93.01450878518266	7.0
Subtype classification	LUAD/LUSC	Virchow2	WiKG	F1-score	92.571	93.213	92.776	92.764	92.606	92.786	0.2557039303569647	92.56186562280632	93.01013437719368	4.0
Subtype classification	LUAD/LUSC	Virchow2	RRT-MIL	F1-score	92.383	93.049	93.04	92.765	92.579	92.7632	0.2901658146646556	92.50885844935598	93.01754155064401	5.5
Subtype classification	LUAD/LUSC	Virchow2	MHIM-MIL	F1-score	92.338	93.069	93.066	92.823	92.52	92.7632	0.32738310891064976	92.4762360526059	93.0501639473941	5.5
Subtype classification	LUAD/LUSC	Virchow2	HMKGN	F1-score	92.321	93.128	92.693	92.554	92.556	92.6504	0.2985905222876311	92.38867386753326	92.91212613246675	8.0
Subtype classification	LUAD/LUSC	Virchow2	ACMIL	F1-score	92.381	92.934	92.769	92.66	92.489	92.6466	0.21973916355533799	92.45399013084476	92.83920986915525	9.0
Subtype classification	LUAD/LUSC	Virchow2	Patch-GCN	F1-score	92.246	92.966	92.932	92.638	92.449	92.6462	0.3094627602798122	92.37494393075177	92.91745606924822	10.0
Subtype classification	LUAD/LUSC	Virchow2	Trans-MIL	F1-score	92.199	92.929	92.465	92.411	92.326	92.466	0.2776166421524494	92.22265828405305	92.70934171594693	12.0
Subtype classification	LUAD/LUSC	Virchow2	DTFD-MIL	F1-score	92.418	92.887	92.703	92.622	92.425	92.611	0.19786737982800462	92.43756159456453	92.78443840543548	11.0
Subtype classification	LUAD/LUSC	Virchow2	HIGT	F1-score	92.218	92.783	92.558	92.439	92.301	92.4598	0.2226088497791587	92.2646747399643	92.6549252600357	13.0
Subtype classification	LUAD/LUSC	Virchow2	CLAM	F1-score	92.211	92.758	92.51	92.393	92.271	92.4286	0.21713198750990045	92.23827542140859	92.61892457859142	14.0
Subtype classification	LUAD/LUSC	Virchow2	DS-MIL	F1-score	91.854	92.533	92.581	92.271	92.043	92.2564	0.31207018441369905	91.98285842272882	92.52994157727117	16.0
Subtype classification	LUAD/LUSC	Virchow2	CAMIL	F1-score	92.004	92.723	92.411	92.407	92.148	92.3386	0.2765724136641239	92.09617359067957	92.58102640932043	15.0
Subtype classification	LUAD/LUSC	Virchow2	AB-MIL	F1-score	91.875	92.413	92.202	92.089	91.977	92.1112	0.20833914658555933	91.92858268629728	92.29381731370272	17.0
Subtype classification	LUAD/LUSC	Virchow2	SCMIL	F1-score	91.728	92.543	92.365	91.918	91.821	92.075	0.3580146645041254	91.76118631030498	92.38881368969503	18.0
Subtype classification	LUAD/LUSC	Virchow2	IB-MIL	F1-score	91.539	92.392	92.283	91.971	91.764	91.9898	0.3543623851370225	91.67918767432054	92.30041232567946	19.0
Subtype classification	LUAD/LUSC	H-optimus-1	SparseAGE-MTL	Accuracy	93.794	93.742	93.763	93.683	93.81	93.7584	0.049762435631706355	93.714781301991	93.802018698009	1.0
Subtype classification	LUAD/LUSC	H-optimus-1	SparseAGE-MIL	Accuracy	93.894	93.552	93.517	93.15	93.95	93.6126	0.3239734557027781	93.32862474541608	93.89657525458392	2.0
Subtype classification	LUAD/LUSC	H-optimus-1	Mamba-MIL	Accuracy	93.64	93.557	93.465	93.339	93.884	93.577	0.20482065325547621	93.39746678168093	93.75653321831906	4.0
Subtype classification	LUAD/LUSC	H-optimus-1	TKA-MIL	Accuracy	93.721	93.344	93.232	93.165	93.93	93.4784	0.33158452919278586	93.18775334535556	93.76904665464443	7.0
Subtype classification	LUAD/LUSC	H-optimus-1	WiKG	Accuracy	93.7	93.51	93.304	93.152	93.989	93.531	0.3293690938749426	93.242295260032	93.81970473996802	6.0
Subtype classification	LUAD/LUSC	H-optimus-1	RRT-MIL	Accuracy	93.598	93.449	93.489	93.288	93.915	93.5478	0.23349025675604007	93.34313676621336	93.75246323378663	5.0
Subtype classification	LUAD/LUSC	H-optimus-1	MHIM-MIL	Accuracy	93.79	93.628	93.426	93.216	93.876	93.5872	0.2692456127776315	93.35119581481676	93.82320418518323	3.0
Subtype classification	LUAD/LUSC	H-optimus-1	HMKGN	Accuracy	93.481	93.442	93.301	93.216	93.697	93.4274	0.18468703257132238	93.26551467831827	93.58928532168174	8.0
Subtype classification	LUAD/LUSC	H-optimus-1	ACMIL	Accuracy	93.473	93.227	93.123	93.055	93.613	93.2982	0.23694134295221353	93.09051175578767	93.50588824421231	9.0
Subtype classification	LUAD/LUSC	H-optimus-1	Patch-GCN	Accuracy	93.504	93.251	93.117	92.948	93.545	93.273	0.25386512166897107	93.05047740968611	93.49552259031388	11.0
Subtype classification	LUAD/LUSC	H-optimus-1	Trans-MIL	Accuracy	93.414	93.206	93.047	93.094	93.643	93.2808	0.24702368307512745	93.06427419501593	93.49732580498407	10.0
Subtype classification	LUAD/LUSC	H-optimus-1	DTFD-MIL	Accuracy	93.51	93.152	93.023	93.012	93.637	93.2668	0.2888489224490911	93.0136127562771	93.51998724372291	12.0
Subtype classification	LUAD/LUSC	H-optimus-1	HIGT	Accuracy	93.199	93.165	93.013	92.92	93.39	93.1374	0.1810394984526846	92.97871188294015	93.29608811705985	14.0
Subtype classification	LUAD/LUSC	H-optimus-1	CLAM	Accuracy	93.321	93.158	93.102	93.009	93.698	93.2576	0.27106512132695726	93.02000094525441	93.49519905474558	13.0
Subtype classification	LUAD/LUSC	H-optimus-1	DS-MIL	Accuracy	93.108	93.096	92.938	92.753	93.373	93.0536	0.2293998692240272	92.85252214896713	93.25467785103288	15.0
Subtype classification	LUAD/LUSC	H-optimus-1	CAMIL	Accuracy	93.196	93.101	92.796	92.667	93.374	93.0268	0.2904336413021018	92.77222368895751	93.28137631104248	16.0
Subtype classification	LUAD/LUSC	H-optimus-1	AB-MIL	Accuracy	93.028	92.895	92.69	92.693	93.196	92.9004	0.21850240273278584	92.70887419950304	93.09192580049697	17.0
Subtype classification	LUAD/LUSC	H-optimus-1	SCMIL	Accuracy	92.951	92.772	92.656	92.624	93.328	92.8662	0.2881704356799984	92.61360747615181	93.1187925238482	18.0
Subtype classification	LUAD/LUSC	H-optimus-1	IB-MIL	Accuracy	92.784	92.604	92.484	92.132	92.973	92.5954	0.31834540989309007	92.31635794507638	92.87444205492362	19.0
Subtype classification	LUAD/LUSC	H-optimus-1	SparseAGE-MTL	AUC	98.136	98.149	98.208	98.143	98.181	98.1634	0.030303465148394947	98.13683784165396	98.18996215834603	3.0
Subtype classification	LUAD/LUSC	H-optimus-1	SparseAGE-MIL	AUC	98.094	98.418	98.483	97.768	98.138	98.1802	0.28607551450622504	97.92944375552341	98.43095624447659	2.0
Subtype classification	LUAD/LUSC	H-optimus-1	Mamba-MIL	AUC	97.943	98.031	98.206	97.71	97.876	97.9532	0.18382790865372212	97.79206773363475	98.11433226636524	7.0
Subtype classification	LUAD/LUSC	H-optimus-1	TKA-MIL	AUC	97.996	98.095	98.375	97.759	97.923	98.0296	0.2287439616689365	97.82909707728814	98.23010292271186	4.0
Subtype classification	LUAD/LUSC	H-optimus-1	WiKG	AUC	98.007	98.162	98.261	97.67	97.852	97.9904	0.2370428231353977	97.78262280448519	98.1981771955148	6.0
Subtype classification	LUAD/LUSC	H-optimus-1	RRT-MIL	AUC	97.996	98.066	98.168	97.618	97.726	97.9148	0.23307766945806202	97.71049841492538	98.11910158507462	8.0
Subtype classification	LUAD/LUSC	H-optimus-1	MHIM-MIL	AUC	97.962	98.136	98.273	97.814	97.798	97.9966	0.20604077266405202	97.81599729986515	98.17720270013486	5.0
Subtype classification	LUAD/LUSC	H-optimus-1	HMKGN	AUC	98.288	98.346	98.4	97.989	98.07	98.2186	0.17940958725776235	98.06134056309396	98.37585943690603	1.0
Subtype classification	LUAD/LUSC	H-optimus-1	ACMIL	AUC	97.877	97.909	98.234	97.594	97.791	97.881	0.2323133659521125	97.67736835648653	98.08463164351348	9.0
Subtype classification	LUAD/LUSC	H-optimus-1	Patch-GCN	AUC	97.884	97.886	97.976	97.632	97.787	97.833	0.1307440247200582	97.71839780944502	97.94760219055497	10.0
Subtype classification	LUAD/LUSC	H-optimus-1	Trans-MIL	AUC	97.68	97.718	97.779	97.413	97.598	97.6376	0.14165909783702713	97.51343032602121	97.7617696739788	12.0
Subtype classification	LUAD/LUSC	H-optimus-1	DTFD-MIL	AUC	97.761	97.81	98.095	97.471	97.646	97.7566	0.22977445462888013	97.5551938103831	97.95800618961691	11.0
Subtype classification	LUAD/LUSC	H-optimus-1	HIGT	AUC	97.587	97.735	97.927	97.348	97.519	97.6232	0.21948621824615958	97.43081184718388	97.81558815281612	13.0
Subtype classification	LUAD/LUSC	H-optimus-1	CLAM	AUC	97.606	97.654	97.711	97.42	97.505	97.5792	0.11676343605769628	97.47685233571791	97.68154766428209	14.0
Subtype classification	LUAD/LUSC	H-optimus-1	DS-MIL	AUC	97.345	97.537	97.588	97.195	97.395	97.412	0.1568980560746393	97.27447279018318	97.54952720981683	16.0
Subtype classification	LUAD/LUSC	H-optimus-1	CAMIL	AUC	97.485	97.56	97.557	97.143	97.417	97.4324	0.17216503710103326	97.28149069128779	97.58330930871222	15.0
Subtype classification	LUAD/LUSC	H-optimus-1	AB-MIL	AUC	97.21	97.419	97.421	96.883	97.227	97.232	0.2196588263648906	97.039460549497	97.424539450503	18.0
Subtype classification	LUAD/LUSC	H-optimus-1	SCMIL	AUC	97.224	97.41	97.518	97.047	96.991	97.238	0.22675427228610293	97.03924111692807	97.43675888307193	17.0
Subtype classification	LUAD/LUSC	H-optimus-1	IB-MIL	AUC	97.16	97.12	97.266	96.868	97.023	97.0874	0.15042872066198362	96.95554341269394	97.21925658730606	19.0
Subtype classification	LUAD/LUSC	H-optimus-1	SparseAGE-MTL	F1-score	92.881	93.178	93.143	93.036	92.988	93.0452	0.11991538683588457	92.94008952904682	93.15031047095317	2.0
Subtype classification	LUAD/LUSC	H-optimus-1	SparseAGE-MIL	F1-score	92.585	93.499	93.296	93.091	92.672	93.0286	0.3938963061517605	92.68333466467656	93.37386533532343	3.0
Subtype classification	LUAD/LUSC	H-optimus-1	Mamba-MIL	F1-score	92.713	93.346	93.027	92.855	92.597	92.9076	0.2930696163030249	92.65071315499621	93.1644868450038	4.0
Subtype classification	LUAD/LUSC	H-optimus-1	TKA-MIL	F1-score	92.425	93.287	93.077	92.918	92.53	92.8474	0.36404436542817387	92.5283010444141	93.16649895558588	7.0
Subtype classification	LUAD/LUSC	H-optimus-1	WiKG	F1-score	92.603	93.282	93.01	92.786	92.578	92.8518	0.2963514805092087	92.5920364741847	93.1115635258153	6.0
Subtype classification	LUAD/LUSC	H-optimus-1	RRT-MIL	F1-score	92.536	93.277	93.095	92.874	92.671	92.8906	0.30221068809689566	92.62570065229224	93.15549934770777	5.0
Subtype classification	LUAD/LUSC	H-optimus-1	MHIM-MIL	F1-score	92.563	93.238	92.934	92.744	92.703	92.8364	0.26071497847265945	92.60787324547003	93.06492675452996	8.0
Subtype classification	LUAD/LUSC	H-optimus-1	HMKGN	F1-score	92.222	92.966	92.854	92.657	92.478	92.6354	0.29716291827884667	92.37492521761983	92.89587478238018	11.0
Subtype classification	LUAD/LUSC	H-optimus-1	ACMIL	F1-score	92.415	93.168	92.753	92.581	92.515	92.6864	0.2960233098929888	92.42692412841268	92.94587587158733	9.0
Subtype classification	LUAD/LUSC	H-optimus-1	Patch-GCN	F1-score	92.402	92.85	92.733	92.557	92.53	92.6144	0.17685106728544037	92.45938320472929	92.76941679527071	12.0
Subtype classification	LUAD/LUSC	H-optimus-1	Trans-MIL	F1-score	92.369	93.224	92.727	92.626	92.482	92.6856	0.3304652780550493	92.39593441223369	92.9752655877663	10.0
Subtype classification	LUAD/LUSC	H-optimus-1	DTFD-MIL	F1-score	92.768	93.407	93.216	93.012	92.885	93.0576	0.2563733605505813	92.83287884137002	93.28232115862997	1.0
Subtype classification	LUAD/LUSC	H-optimus-1	HIGT	F1-score	92.267	93.081	92.576	92.452	92.419	92.559	0.3118837924612333	92.28562180247869	92.83237819752131	13.0
Subtype classification	LUAD/LUSC	H-optimus-1	CLAM	F1-score	91.926	92.648	92.585	92.29	92.1	92.3098	0.30895986794404	92.03898473531945	92.58061526468055	16.0
Subtype classification	LUAD/LUSC	H-optimus-1	DS-MIL	F1-score	91.974	92.795	92.566	92.454	92.333	92.4244	0.3039264713709545	92.15799670194234	92.69080329805767	14.0
Subtype classification	LUAD/LUSC	H-optimus-1	CAMIL	F1-score	92.037	92.8	92.411	92.262	92.145	92.331	0.29671282412460515	92.0709197425409	92.59108025745911	15.0
Subtype classification	LUAD/LUSC	H-optimus-1	AB-MIL	F1-score	91.689	92.731	92.363	92.202	91.908	92.1786	0.4039273449520346	91.82454207149677	92.53265792850324	17.0
Subtype classification	LUAD/LUSC	H-optimus-1	SCMIL	F1-score	91.731	92.29	92.055	92.065	91.877	92.0036	0.21140908211333317	91.81829176916284	92.18890823083717	18.0
Subtype classification	LUAD/LUSC	H-optimus-1	IB-MIL	F1-score	91.571	92.376	91.978	92.05	91.8	91.955	0.29928080459662193	91.69266880841195	92.21733119158804	19.0
Subtype classification	LUAD/LUSC	UNI2-h	SparseAGE-MTL	Accuracy	93.721	93.668	93.843	93.85	93.616	93.7396	0.10443801989696869	93.64805603932535	93.83114396067464	2.0
Subtype classification	LUAD/LUSC	UNI2-h	SparseAGE-MIL	Accuracy	93.742	93.563	93.879	93.875	93.552	93.7222	0.16018645385924388	93.58179038243767	93.86260961756233	3.0
Subtype classification	LUAD/LUSC	UNI2-h	Mamba-MIL	Accuracy	93.497	93.588	93.947	93.948	93.366	93.6692	0.2660257506332794	93.43601814842489	93.90238185157511	5.0
Subtype classification	LUAD/LUSC	UNI2-h	TKA-MIL	Accuracy	93.534	93.698	93.942	94.063	93.172	93.6818	0.35178857286728316	93.37344372024555	93.99015627975444	4.0
Subtype classification	LUAD/LUSC	UNI2-h	WiKG	Accuracy	93.683	93.739	93.822	94.037	93.472	93.7506	0.2058186094598871	93.57019203449958	93.93100796550043	1.0
Subtype classification	LUAD/LUSC	UNI2-h	RRT-MIL	Accuracy	93.506	93.574	93.861	93.896	93.341	93.6356	0.23769371047632185	93.42725227657591	93.84394772342408	6.0
Subtype classification	LUAD/LUSC	UNI2-h	MHIM-MIL	Accuracy	93.56	93.657	93.711	93.854	93.29	93.6144	0.2102077543764708	93.43014477935212	93.79865522064789	7.0
Subtype classification	LUAD/LUSC	UNI2-h	HMKGN	Accuracy	93.343	93.401	93.485	93.558	93.119	93.3812	0.16780405239445353	93.23411326292286	93.52828673707715	11.0
Subtype classification	LUAD/LUSC	UNI2-h	ACMIL	Accuracy	93.345	93.625	93.506	93.71	93.112	93.4596	0.23778624855108885	93.25117116337704	93.66802883662295	8.0
Subtype classification	LUAD/LUSC	UNI2-h	Patch-GCN	Accuracy	93.212	93.388	93.481	93.657	93.183	93.3842	0.1961751768190825	93.21224487590072	93.55615512409929	10.0
Subtype classification	LUAD/LUSC	UNI2-h	Trans-MIL	Accuracy	93.334	93.333	93.564	93.701	93.087	93.4038	0.23676929699603763	93.19626256071736	93.61133743928265	9.0
Subtype classification	LUAD/LUSC	UNI2-h	DTFD-MIL	Accuracy	93.089	93.203	93.253	93.662	92.893	93.22	0.28321016930894505	92.97175534132634	93.46824465867365	13.0
Subtype classification	LUAD/LUSC	UNI2-h	HIGT	Accuracy	93.19	93.392	93.521	93.557	93.002	93.3324	0.23399209388353515	93.12729688657653	93.53750311342348	12.0
Subtype classification	LUAD/LUSC	UNI2-h	CLAM	Accuracy	93.087	93.172	93.253	93.508	92.899	93.1838	0.22389439474895081	92.9875479101156	93.38005208988442	14.0
Subtype classification	LUAD/LUSC	UNI2-h	DS-MIL	Accuracy	93.074	93.171	93.24	93.35	92.859	93.1388	0.18599112882070493	92.97577158755604	93.30182841244397	15.0
Subtype classification	LUAD/LUSC	UNI2-h	CAMIL	Accuracy	92.785	93.111	92.963	93.191	92.613	92.9326	0.23635312564043007	92.72542735099438	93.13977264900561	16.0
Subtype classification	LUAD/LUSC	UNI2-h	AB-MIL	Accuracy	92.571	92.858	92.997	93.195	92.557	92.8356	0.27538663729382146	92.59421296949505	93.07698703050495	18.0
Subtype classification	LUAD/LUSC	UNI2-h	SCMIL	Accuracy	92.695	92.867	93.013	92.966	92.375	92.7832	0.25867585894319656	92.55646061254382	93.00993938745617	19.0
Subtype classification	LUAD/LUSC	UNI2-h	IB-MIL	Accuracy	92.813	92.914	92.952	93.078	92.463	92.844	0.23315338299068583	92.63963204908792	93.04836795091207	17.0
Subtype classification	LUAD/LUSC	UNI2-h	SparseAGE-MTL	AUC	98.18	98.188	98.207	98.023	98.14	98.1476	0.07381260055031395	98.08290040296879	98.2122995970312	2.0
Subtype classification	LUAD/LUSC	UNI2-h	SparseAGE-MIL	AUC	98.009	98.277	98.465	97.808	98.124	98.1366	0.2509866530315895	97.91660049869148	98.35659950130852	3.0
Subtype classification	LUAD/LUSC	UNI2-h	Mamba-MIL	AUC	98.032	98.043	98.186	97.65	97.86	97.9542	0.2055971789689735	97.77398612688253	98.13441387311747	6.0
Subtype classification	LUAD/LUSC	UNI2-h	TKA-MIL	AUC	98.069	98.174	98.278	97.687	97.901	98.0218	0.23329959279862006	97.81730389054067	98.22629610945933	4.0
Subtype classification	LUAD/LUSC	UNI2-h	WiKG	AUC	98.034	98.089	98.133	97.65	97.937	97.9686	0.19255207087953868	97.79982066827955	98.13737933172044	5.0
Subtype classification	LUAD/LUSC	UNI2-h	RRT-MIL	AUC	98.0	98.015	98.103	97.576	97.684	97.8756	0.23080792880661755	97.67328793032546	98.07791206967455	7.0
Subtype classification	LUAD/LUSC	UNI2-h	MHIM-MIL	AUC	98.189	98.211	98.371	98.011	98.077	98.1718	0.13816367105719166	98.05069420268212	98.29290579731789	1.0
Subtype classification	LUAD/LUSC	UNI2-h	HMKGN	AUC	97.808	97.944	98.029	97.436	97.786	97.8006	0.22689821506569527	97.60171494551878	97.99948505448123	8.0
Subtype classification	LUAD/LUSC	UNI2-h	ACMIL	AUC	97.681	97.843	97.979	97.554	97.657	97.7428	0.16782192943712726	97.59569759300406	97.88990240699594	9.0
Subtype classification	LUAD/LUSC	UNI2-h	Patch-GCN	AUC	97.829	97.758	97.887	97.554	97.634	97.7324	0.1372927529041481	97.61205759610179	97.8527424038982	10.0
Subtype classification	LUAD/LUSC	UNI2-h	Trans-MIL	AUC	97.633	97.786	97.893	97.407	97.629	97.6696	0.18398586902259806	97.50832927526672	97.83087072473329	12.0
Subtype classification	LUAD/LUSC	UNI2-h	DTFD-MIL	AUC	97.86	97.889	97.873	97.379	97.542	97.7086	0.23392584295027993	97.50355495807995	97.91364504192006	11.0
Subtype classification	LUAD/LUSC	UNI2-h	HIGT	AUC	97.575	97.676	97.83	97.168	97.374	97.5246	0.25912120715989106	97.29747024762045	97.75172975237956	14.0
Subtype classification	LUAD/LUSC	UNI2-h	CLAM	AUC	97.48	97.663	97.606	97.133	97.316	97.4396	0.2170882309108437	97.24931377575872	97.62988622424128	15.0
Subtype classification	LUAD/LUSC	UNI2-h	DS-MIL	AUC	97.458	97.53	97.651	97.247	97.248	97.4268	0.1776139071131515	97.2711145461387	97.5824854538613	16.0
Subtype classification	LUAD/LUSC	UNI2-h	CAMIL	AUC	97.674	97.683	97.731	97.235	97.361	97.5368	0.2235513363860752	97.34084861402889	97.73275138597111	13.0
Subtype classification	LUAD/LUSC	UNI2-h	AB-MIL	AUC	97.245	97.318	97.569	97.031	97.084	97.2494	0.21326345209622635	97.06246634220665	97.43633365779334	17.0
Subtype classification	LUAD/LUSC	UNI2-h	SCMIL	AUC	97.188	97.233	97.491	96.981	97.06	97.1906	0.19559729036978107	97.01915141570721	97.3620485842928	18.0
Subtype classification	LUAD/LUSC	UNI2-h	IB-MIL	AUC	96.998	97.126	97.354	96.583	96.803	96.9728	0.295886295728614	96.71344422662297	97.23215577337704	19.0
Subtype classification	LUAD/LUSC	UNI2-h	SparseAGE-MTL	F1-score	92.953	92.977	92.854	92.816	93.048	92.9296	0.0941185422751549	92.84710146027959	93.0120985397204	2.0
Subtype classification	LUAD/LUSC	UNI2-h	SparseAGE-MIL	F1-score	93.201	92.939	92.552	92.454	93.479	92.925	0.43135194447225933	92.54690335013386	93.30309664986613	3.0
Subtype classification	LUAD/LUSC	UNI2-h	Mamba-MIL	F1-score	93.126	92.853	92.79	92.64	93.377	92.9572	0.2933235415032334	92.70009057974474	93.21430942025526	1.0
Subtype classification	LUAD/LUSC	UNI2-h	TKA-MIL	F1-score	92.911	92.893	92.779	92.615	93.12	92.8636	0.18561465459386933	92.70090158176552	93.02629841823449	4.0
Subtype classification	LUAD/LUSC	UNI2-h	WiKG	F1-score	92.879	92.721	92.793	92.591	93.138	92.8244	0.20462111328013385	92.64504168618097	93.00375831381902	6.0
Subtype classification	LUAD/LUSC	UNI2-h	RRT-MIL	F1-score	92.894	92.897	92.649	92.478	93.173	92.8182	0.2656138174116731	92.58537922381369	93.05102077618632	7.0
Subtype classification	LUAD/LUSC	UNI2-h	MHIM-MIL	F1-score	93.014	92.904	92.764	92.395	93.205	92.8564	0.30415999079431927	92.58979201314288	93.1230079868571	5.0
Subtype classification	LUAD/LUSC	UNI2-h	HMKGN	F1-score	92.784	92.66	92.529	92.389	92.954	92.6632	0.219295918794674	92.47097865200764	92.85542134799236	8.0
Subtype classification	LUAD/LUSC	UNI2-h	ACMIL	F1-score	92.824	92.713	92.286	92.229	93.059	92.6222	0.35615965521097265	92.31001229764132	92.93438770235869	9.0
Subtype classification	LUAD/LUSC	UNI2-h	Patch-GCN	F1-score	92.662	92.44	92.234	92.061	92.992	92.4778	0.36500712321816536	92.15785715000332	92.79774284999668	11.0
Subtype classification	LUAD/LUSC	UNI2-h	Trans-MIL	F1-score	92.776	92.516	92.371	92.184	92.853	92.54	0.2781806966703467	92.29616386846901	92.783836131531	10.0
Subtype classification	LUAD/LUSC	UNI2-h	DTFD-MIL	F1-score	92.516	92.29	92.284	92.193	92.719	92.4004	0.21425522163998453	92.21259701787245	92.58820298212756	13.0
Subtype classification	LUAD/LUSC	UNI2-h	HIGT	F1-score	92.46	92.604	92.312	92.096	92.801	92.4546	0.2698477348431885	92.21806803155599	92.69113196844401	12.0
Subtype classification	LUAD/LUSC	UNI2-h	CLAM	F1-score	92.647	92.25	92.118	91.99	92.809	92.3628	0.3505334506149189	92.05554388340668	92.6700561165933	14.0
Subtype classification	LUAD/LUSC	UNI2-h	DS-MIL	F1-score	92.4	92.164	92.036	92.085	92.629	92.2628	0.24786024287892888	92.04554091801721	92.48005908198279	15.0
Subtype classification	LUAD/LUSC	UNI2-h	CAMIL	F1-score	92.338	92.221	92.157	92.025	92.443	92.2368	0.16142862199746047	92.09530157405823	92.37829842594178	16.0
Subtype classification	LUAD/LUSC	UNI2-h	AB-MIL	F1-score	92.455	92.063	91.976	91.864	92.638	92.1992	0.3311747272966344	91.90891255255524	92.48948744744477	17.0
Subtype classification	LUAD/LUSC	UNI2-h	SCMIL	F1-score	92.129	91.948	91.934	91.778	92.464	92.0506	0.2624305622445671	91.82056946999148	92.28063053000852	18.0
Subtype classification	LUAD/LUSC	UNI2-h	IB-MIL	F1-score	92.121	91.975	91.822	91.403	92.364	91.937	0.3591691801922858	91.62217433268553	92.25182566731446	19.0
Subtype classification	LUAD/LUSC	PLIP	SparseAGE-MTL	Accuracy	93.446	93.538	93.615	93.424	93.453	93.4952	0.07977280238276312	93.42527605571766	93.56512394428233	2.0
Subtype classification	LUAD/LUSC	PLIP	SparseAGE-MIL	Accuracy	93.554	93.531	93.851	92.988	93.452	93.4752	0.31162910647113856	93.2020450445919	93.7483549554081	3.0
Subtype classification	LUAD/LUSC	PLIP	Mamba-MIL	Accuracy	93.332	93.412	93.808	93.052	93.217	93.3642	0.2825848545127655	93.11650345391185	93.61189654608815	4.0
Subtype classification	LUAD/LUSC	PLIP	TKA-MIL	Accuracy	93.49	93.695	93.793	93.182	93.406	93.5132	0.2413828908601429	93.30161856739306	93.72478143260693	1.0
Subtype classification	LUAD/LUSC	PLIP	WiKG	Accuracy	93.366	93.428	93.557	92.883	93.258	93.2984	0.25613921995664996	93.07388407464948	93.52291592535052	5.0
Subtype classification	LUAD/LUSC	PLIP	RRT-MIL	Accuracy	93.277	93.348	93.632	93.003	93.168	93.2856	0.23326658569113676	93.08113282254601	93.490067177454	6.0
Subtype classification	LUAD/LUSC	PLIP	MHIM-MIL	Accuracy	93.429	93.295	93.479	92.936	93.248	93.2774	0.21292792207692918	93.09076044723585	93.46403955276415	7.0
Subtype classification	LUAD/LUSC	PLIP	HMKGN	Accuracy	93.14	93.279	93.52	92.853	92.896	93.1376	0.2764042329632448	92.8953210075636	93.37987899243642	9.0
Subtype classification	LUAD/LUSC	PLIP	ACMIL	Accuracy	93.246	93.316	93.401	92.72	92.898	93.1162	0.29260246068685075	92.85972263494804	93.37267736505197	11.0
Subtype classification	LUAD/LUSC	PLIP	Patch-GCN	Accuracy	93.154	93.232	93.37	92.888	93.076	93.144	0.17963852593472265	92.98653988949579	93.30146011050422	8.0
Subtype classification	LUAD/LUSC	PLIP	Trans-MIL	Accuracy	93.046	93.347	93.445	92.778	92.997	93.1226	0.2714264172846796	92.8846842553844	93.36051574461561	10.0
Subtype classification	LUAD/LUSC	PLIP	DTFD-MIL	Accuracy	93.084	93.201	93.464	92.772	92.952	93.0946	0.2609095628757187	92.86590268472061	93.32329731527939	12.0
Subtype classification	LUAD/LUSC	PLIP	HIGT	Accuracy	93.073	93.226	93.235	92.707	92.906	93.0294	0.22471826806025444	92.83242575331785	93.22637424668214	13.0
Subtype classification	LUAD/LUSC	PLIP	CLAM	Accuracy	92.89	92.985	93.109	92.676	92.784	92.8888	0.16882742668180092	92.74081623580948	93.03678376419053	14.0
Subtype classification	LUAD/LUSC	PLIP	DS-MIL	Accuracy	92.745	92.8	92.927	92.369	92.685	92.7052	0.20808940386286062	92.52280159544557	92.88759840455444	15.0
Subtype classification	LUAD/LUSC	PLIP	CAMIL	Accuracy	92.757	92.902	92.859	92.265	92.526	92.6618	0.26530114963942386	92.42925328919978	92.89434671080022	16.0
Subtype classification	LUAD/LUSC	PLIP	AB-MIL	Accuracy	92.66	92.748	92.816	92.184	92.559	92.5934	0.24833404921597255	92.37572560845152	92.81107439154849	18.0
Subtype classification	LUAD/LUSC	PLIP	SCMIL	Accuracy	92.688	92.695	92.847	92.332	92.503	92.613	0.19885044631581802	92.4386998987952	92.78730010120479	17.0
Subtype classification	LUAD/LUSC	PLIP	IB-MIL	Accuracy	92.422	92.529	92.66	91.861	92.347	92.3638	0.30475514761854	92.09667033518532	92.63092966481467	19.0
Subtype classification	LUAD/LUSC	PLIP	SparseAGE-MTL	AUC	97.94	97.909	97.936	97.856	97.952	97.9186	0.03836404566778833	97.88497243131	97.95222756868999	1.0
Subtype classification	LUAD/LUSC	PLIP	SparseAGE-MIL	AUC	97.854	97.818	97.695	97.569	98.02	97.7912	0.17002852701826107	97.64216342494542	97.94023657505458	2.0
Subtype classification	LUAD/LUSC	PLIP	Mamba-MIL	AUC	97.743	97.697	97.607	97.378	97.859	97.6568	0.18037516458758757	97.49869419724754	97.81490580275246	7.0
Subtype classification	LUAD/LUSC	PLIP	TKA-MIL	AUC	97.78	97.556	97.664	97.448	97.915	97.6726	0.18330793763501274	97.51192350832807	97.83327649167194	6.0
Subtype classification	LUAD/LUSC	PLIP	WiKG	AUC	97.736	97.74	97.585	97.491	97.963	97.703	0.17953133431242463	97.54563384709539	97.86036615290462	5.0
Subtype classification	LUAD/LUSC	PLIP	RRT-MIL	AUC	97.819	97.632	97.578	97.584	97.978	97.7182	0.17518047836445352	97.56464754048208	97.87175245951791	4.0
Subtype classification	LUAD/LUSC	PLIP	MHIM-MIL	AUC	97.78	97.799	97.612	97.551	97.993	97.747	0.17388933262279127	97.5945792796238	97.8994207203762	3.0
Subtype classification	LUAD/LUSC	PLIP	HMKGN	AUC	97.667	97.429	97.355	97.326	97.812	97.5178	0.21212661313470307	97.33186282549204	97.70373717450795	8.0
Subtype classification	LUAD/LUSC	PLIP	ACMIL	AUC	97.493	97.348	97.246	97.256	97.782	97.425	0.22282504347581683	97.2296852378339	97.62031476216609	10.0
Subtype classification	LUAD/LUSC	PLIP	Patch-GCN	AUC	97.482	97.477	97.379	97.185	97.721	97.4488	0.19394122821102291	97.27880301819151	97.6187969818085	9.0
Subtype classification	LUAD/LUSC	PLIP	Trans-MIL	AUC	97.558	97.443	97.325	97.128	97.646	97.42	0.20306279816844935	97.24200760960086	97.59799239039914	11.0
Subtype classification	LUAD/LUSC	PLIP	DTFD-MIL	AUC	97.228	97.121	97.033	96.981	97.496	97.1718	0.2040311250765422	96.99295883364282	97.35064116635719	14.0
Subtype classification	LUAD/LUSC	PLIP	HIGT	AUC	97.31	97.292	97.193	97.138	97.632	97.313	0.19185671737002188	97.1448301725041	97.4811698274959	12.0
Subtype classification	LUAD/LUSC	PLIP	CLAM	AUC	97.33	97.138	97.032	96.92	97.368	97.1576	0.19144398658615344	96.98979194698704	97.32540805301296	15.0
Subtype classification	LUAD/LUSC	PLIP	DS-MIL	AUC	97.345	97.177	97.061	96.998	97.506	97.2174	0.20844735546415252	97.03468783703322	97.40011216296678	13.0
Subtype classification	LUAD/LUSC	PLIP	CAMIL	AUC	97.187	97.05	96.857	96.853	97.321	97.0536	0.205062917174218	96.87385442799335	97.23334557200666	16.0
Subtype classification	LUAD/LUSC	PLIP	AB-MIL	AUC	96.991	96.744	96.698	96.654	97.139	96.8452	0.209787273207886	96.6613133473468	97.0290866526532	18.0
Subtype classification	LUAD/LUSC	PLIP	SCMIL	AUC	97.154	96.992	96.987	96.726	97.252	97.0222	0.20004049590020362	96.84685677434243	97.19754322565757	17.0
Subtype classification	LUAD/LUSC	PLIP	IB-MIL	AUC	96.817	96.61	96.7	96.548	96.972	96.7294	0.16923002097736328	96.58106334635028	96.87773665364972	19.0
Subtype classification	LUAD/LUSC	PLIP	SparseAGE-MTL	F1-score	92.697	92.7	92.805	92.875	92.633	92.742	0.09660227740586831	92.65732437044817	92.82667562955184	2.0
Subtype classification	LUAD/LUSC	PLIP	SparseAGE-MIL	F1-score	92.718	92.798	92.992	92.9	92.449	92.7714	0.20778787260088374	92.58926589925002	92.95353410074998	1.0
Subtype classification	LUAD/LUSC	PLIP	Mamba-MIL	F1-score	92.372	92.604	92.786	92.948	92.371	92.6162	0.25437609950622253	92.39322951786392	92.8391704821361	4.0
Subtype classification	LUAD/LUSC	PLIP	TKA-MIL	F1-score	92.461	92.644	92.907	92.798	92.169	92.5958	0.2917116727181148	92.34010344502907	92.85149655497092	5.0
Subtype classification	LUAD/LUSC	PLIP	WiKG	F1-score	92.411	92.667	92.832	92.806	92.052	92.5536	0.32634690131820937	92.26754432860719	92.83965567139282	7.0
Subtype classification	LUAD/LUSC	PLIP	RRT-MIL	F1-score	92.462	92.626	92.828	92.83	92.197	92.5886	0.2675645716457982	92.35406931233632	92.82313068766368	6.0
Subtype classification	LUAD/LUSC	PLIP	MHIM-MIL	F1-score	92.521	92.709	92.91	92.793	92.2	92.6266	0.277458645567226	92.38339677416613	92.86980322583386	3.0
Subtype classification	LUAD/LUSC	PLIP	HMKGN	F1-score	92.344	92.445	92.85	92.884	92.081	92.5208	0.34304329172860853	92.22010929714405	92.82149070285594	8.0
Subtype classification	LUAD/LUSC	PLIP	ACMIL	F1-score	92.251	92.201	92.431	92.637	91.923	92.2886	0.2666510828779807	92.05487002054508	92.52232997945492	12.0
Subtype classification	LUAD/LUSC	PLIP	Patch-GCN	F1-score	92.16	92.362	92.62	92.777	91.801	92.344	0.384933111072561	92.0065912515657	92.6814087484343	9.0
Subtype classification	LUAD/LUSC	PLIP	Trans-MIL	F1-score	92.101	92.351	92.519	92.722	91.867	92.312	0.3372743690232011	92.01636598084794	92.60763401915206	10.0
Subtype classification	LUAD/LUSC	PLIP	DTFD-MIL	F1-score	92.175	92.28	92.406	92.544	92.073	92.2956	0.18589593863234574	92.13265502543496	92.45854497456503	11.0
Subtype classification	LUAD/LUSC	PLIP	HIGT	F1-score	92.151	92.261	92.405	92.533	92.014	92.2728	0.20440939313055315	92.09362726707448	92.45197273292553	13.0
Subtype classification	LUAD/LUSC	PLIP	CLAM	F1-score	92.175	92.273	92.338	92.385	91.837	92.2016	0.2185058351623575	92.01007119084586	92.39312880915413	14.0
Subtype classification	LUAD/LUSC	PLIP	DS-MIL	F1-score	91.949	92.088	92.181	92.289	91.516	92.0046	0.3003236587416957	91.74135470645042	92.26784529354957	15.0
Subtype classification	LUAD/LUSC	PLIP	CAMIL	F1-score	91.673	92.079	92.181	92.264	91.484	91.9362	0.33968029086186247	91.63845709737426	92.23394290262574	17.0
Subtype classification	LUAD/LUSC	PLIP	AB-MIL	F1-score	91.892	92.051	92.037	92.186	91.559	91.945	0.23957566654399987	91.7350026693503	92.15499733064969	16.0
Subtype classification	LUAD/LUSC	PLIP	SCMIL	F1-score	91.58	91.998	92.067	92.174	91.355	91.8348	0.3502637577597773	91.52778027961709	92.14181972038291	18.0
Subtype classification	LUAD/LUSC	PLIP	IB-MIL	F1-score	91.549	91.789	91.965	91.952	91.196	91.6902	0.32325949328674064	91.40685056106638	91.97354943893363	19.0
Subtype classification	LUAD/LUSC	UNI	SparseAGE-MTL	Accuracy	93.575	93.458	93.472	93.393	93.392	93.458	0.07494331190973774	93.39230929076345	93.52369070923655	3.0
Subtype classification	LUAD/LUSC	UNI	SparseAGE-MIL	Accuracy	93.869	93.718	93.3	93.18	93.354	93.4842	0.2941737581770333	93.22634533197167	93.74205466802833	2.0
Subtype classification	LUAD/LUSC	UNI	Mamba-MIL	Accuracy	93.616	93.4	93.163	93.122	93.013	93.2628	0.24277499871279962	93.04999833105917	93.47560166894083	4.0
Subtype classification	LUAD/LUSC	UNI	TKA-MIL	Accuracy	93.607	93.359	93.198	93.087	92.923	93.2348	0.26190494458867924	93.00523019418051	93.4643698058195	7.0
Subtype classification	LUAD/LUSC	UNI	WiKG	Accuracy	93.644	93.309	93.198	93.069	93.001	93.2442	0.2529895254748709	93.02244490358957	93.46595509641044	5.0
Subtype classification	LUAD/LUSC	UNI	RRT-MIL	Accuracy	93.803	93.626	93.489	93.37	93.256	93.5088	0.21439146438232912	93.32087759584338	93.6967224041566	1.0
Subtype classification	LUAD/LUSC	UNI	MHIM-MIL	Accuracy	93.463	93.469	93.294	93.083	92.899	93.2416	0.2479935483031737	93.02422407066099	93.45897592933902	6.0
Subtype classification	LUAD/LUSC	UNI	HMKGN	Accuracy	93.432	93.212	93.001	92.905	92.803	93.0706	0.25223064841529613	92.84951008866074	93.29168991133926	9.0
Subtype classification	LUAD/LUSC	UNI	ACMIL	Accuracy	93.313	93.157	93.032	92.975	92.605	93.0164	0.26407726142172744	92.78492607452243	93.24787392547758	10.0
Subtype classification	LUAD/LUSC	UNI	Patch-GCN	Accuracy	93.567	93.101	93.028	92.937	92.833	93.0932	0.2832405338224008	92.84492872565679	93.3414712743432	8.0
Subtype classification	LUAD/LUSC	UNI	Trans-MIL	Accuracy	93.258	92.966	92.91	92.735	92.734	92.9206	0.21522035219746224	92.73195104363924	93.10924895636074	13.0
Subtype classification	LUAD/LUSC	UNI	DTFD-MIL	Accuracy	93.295	93.21	93.042	92.791	92.664	93.0004	0.26900985112073444	92.76460246902056	93.23619753097944	11.0
Subtype classification	LUAD/LUSC	UNI	HIGT	Accuracy	93.219	93.054	92.927	92.89	92.739	92.9658	0.18067844365058797	92.80742836142794	93.12417163857207	12.0
Subtype classification	LUAD/LUSC	UNI	CLAM	Accuracy	93.215	93.034	92.8	92.564	92.484	92.8194	0.30848468357440884	92.54900125278397	93.08979874721604	15.0
Subtype classification	LUAD/LUSC	UNI	DS-MIL	Accuracy	93.287	93.018	92.761	92.68	92.729	92.895	0.25521069726796497	92.67129796067088	93.11870203932911	14.0
Subtype classification	LUAD/LUSC	UNI	CAMIL	Accuracy	93.042	92.915	92.523	92.464	92.348	92.6584	0.30226858917195093	92.39344989976223	92.92335010023777	16.0
Subtype classification	LUAD/LUSC	UNI	AB-MIL	Accuracy	92.896	92.829	92.599	92.505	92.348	92.6354	0.22711296748534604	92.43632670672338	92.83447329327663	17.0
Subtype classification	LUAD/LUSC	UNI	SCMIL	Accuracy	92.962	92.814	92.431	92.327	92.267	92.5602	0.3093940852699042	92.28900412705204	92.83139587294795	18.0
Subtype classification	LUAD/LUSC	UNI	IB-MIL	Accuracy	92.809	92.599	92.344	92.147	92.306	92.441	0.26194369624024066	92.21139622686027	92.67060377313973	19.0
Subtype classification	LUAD/LUSC	UNI	SparseAGE-MTL	AUC	98.002	97.913	97.884	97.921	97.99	97.942	0.05135659646043249	97.89698395841481	97.98701604158518	2.0
Subtype classification	LUAD/LUSC	UNI	SparseAGE-MIL	AUC	97.883	98.024	97.965	97.593	98.166	97.9262	0.21299225338025615	97.73950405836226	98.11289594163773	3.0
Subtype classification	LUAD/LUSC	UNI	Mamba-MIL	AUC	97.706	97.647	97.611	97.532	97.988	97.6968	0.17455858615376077	97.54379265303913	97.84980734696086	5.0
Subtype classification	LUAD/LUSC	UNI	TKA-MIL	AUC	97.814	97.618	97.492	97.541	98.03	97.699	0.2220135131022429	97.5043965755697	97.8936034244303	4.0
Subtype classification	LUAD/LUSC	UNI	WiKG	AUC	97.685	97.576	97.481	97.291	97.825	97.5716	0.2025062961984174	97.39409540508483	97.74910459491518	8.0
Subtype classification	LUAD/LUSC	UNI	RRT-MIL	AUC	98.067	97.933	97.9	97.816	98.12	97.9672	0.1243531262172347	97.85819967897295	98.07620032102706	1.0
Subtype classification	LUAD/LUSC	UNI	MHIM-MIL	AUC	97.776	97.614	97.56	97.49	97.808	97.6496	0.13769095830881758	97.5289085536751	97.77029144632492	6.0
Subtype classification	LUAD/LUSC	UNI	HMKGN	AUC	97.415	97.17	97.33	97.156	97.553	97.3248	0.16785023086072695	97.1776727857125	97.47192721428749	11.0
Subtype classification	LUAD/LUSC	UNI	ACMIL	AUC	97.708	97.67	97.468	97.37	97.73	97.5892	0.16062751943549258	97.44840377141415	97.72999622858586	7.0
Subtype classification	LUAD/LUSC	UNI	Patch-GCN	AUC	97.497	97.313	97.37	97.253	97.749	97.4364	0.19663621233129708	97.26404076045655	97.60875923954346	10.0
Subtype classification	LUAD/LUSC	UNI	Trans-MIL	AUC	97.402	97.274	97.13	97.034	97.64	97.296	0.2378318733895853	97.08753117144283	97.50446882855718	13.0
Subtype classification	LUAD/LUSC	UNI	DTFD-MIL	AUC	97.56	97.456	97.416	97.26	97.741	97.4866	0.178448311844073	97.33018315814465	97.64301684185534	9.0
Subtype classification	LUAD/LUSC	UNI	HIGT	AUC	97.478	97.292	97.138	97.027	97.65	97.317	0.25178165143631864	97.09630365186527	97.53769634813472	12.0
Subtype classification	LUAD/LUSC	UNI	CLAM	AUC	97.34	97.205	97.103	97.075	97.488	97.2422	0.17226346101248602	97.09120441892559	97.39319558107441	14.0
Subtype classification	LUAD/LUSC	UNI	DS-MIL	AUC	97.276	97.092	97.058	97.044	97.467	97.1874	0.18195823696661687	97.02790657312603	97.34689342687396	15.0
Subtype classification	LUAD/LUSC	UNI	CAMIL	AUC	97.067	96.935	96.821	96.651	97.298	96.9544	0.24544001303781054	96.73926234300802	97.16953765699199	16.0
Subtype classification	LUAD/LUSC	UNI	AB-MIL	AUC	97.039	96.832	96.742	96.597	97.175	96.877	0.231137405021343	96.67439913168991	97.07960086831008	18.0
Subtype classification	LUAD/LUSC	UNI	SCMIL	AUC	97.1	96.912	96.658	96.63	97.194	96.8988	0.25398661382049315	96.67617091711998	97.12142908288001	17.0
Subtype classification	LUAD/LUSC	UNI	IB-MIL	AUC	96.82	96.682	96.52	96.341	97.073	96.6872	0.2803189255116386	96.44148962825311	96.9329103717469	19.0
Subtype classification	LUAD/LUSC	UNI	SparseAGE-MTL	F1-score	92.658	92.701	92.761	92.789	92.858	92.7534	0.07764212774003773	92.68534367438657	92.82145632561343	3.0
Subtype classification	LUAD/LUSC	UNI	SparseAGE-MIL	F1-score	92.552	92.702	92.749	93.047	92.783	92.7666	0.17988134978368095	92.60892704500772	92.92427295499228	2.0
Subtype classification	LUAD/LUSC	UNI	Mamba-MIL	F1-score	92.27	92.447	92.516	92.593	92.953	92.5558	0.2521184245548131	92.3348084572116	92.77679154278842	4.0
Subtype classification	LUAD/LUSC	UNI	TKA-MIL	F1-score	92.23	92.378	92.5	92.631	92.721	92.492	0.19587368378626033	92.32030914619585	92.66369085380416	8.0
Subtype classification	LUAD/LUSC	UNI	WiKG	F1-score	92.204	92.257	92.565	92.692	92.913	92.5262	0.29786355936904924	92.26511107862646	92.78728892137354	6.0
Subtype classification	LUAD/LUSC	UNI	RRT-MIL	F1-score	92.122	92.281	92.631	92.739	92.816	92.5178	0.3014128398061373	92.25359999715367	92.78200000284632	7.0
Subtype classification	LUAD/LUSC	UNI	MHIM-MIL	F1-score	92.136	92.467	92.674	92.608	92.789	92.5348	0.25149095411167716	92.31435845930497	92.75524154069504	5.0
Subtype classification	LUAD/LUSC	UNI	HMKGN	F1-score	92.096	92.266	92.357	92.499	92.739	92.3914	0.24319395551698986	92.17823109922881	92.6045689007712	9.0
Subtype classification	LUAD/LUSC	UNI	ACMIL	F1-score	91.895	92.049	92.288	92.238	92.377	92.1694	0.1947185147848028	91.99872169646964	92.34007830353035	13.0
Subtype classification	LUAD/LUSC	UNI	Patch-GCN	F1-score	91.846	92.075	92.454	92.585	92.678	92.3276	0.35382099994205696	92.01746221936695	92.63773778063306	10.0
Subtype classification	LUAD/LUSC	UNI	Trans-MIL	F1-score	92.488	92.61	92.947	92.949	93.005	92.7998	0.23413607154814853	92.59457068458917	93.00502931541084	1.0
Subtype classification	LUAD/LUSC	UNI	DTFD-MIL	F1-score	91.975	92.116	92.24	92.321	92.381	92.2066	0.16314502750620533	92.06359707829557	92.34960292170442	11.0
Subtype classification	LUAD/LUSC	UNI	HIGT	F1-score	91.801	92.022	92.099	92.467	92.493	92.1764	0.29809360945850233	91.91510943083226	92.43769056916774	12.0
Subtype classification	LUAD/LUSC	UNI	CLAM	F1-score	91.703	91.872	91.99	92.103	92.207	91.975	0.19686670617450394	91.80243872369503	92.14756127630496	17.0
Subtype classification	LUAD/LUSC	UNI	DS-MIL	F1-score	91.827	91.876	92.113	92.287	92.447	92.11	0.2644579361637701	91.87819239839901	92.34180760160099	14.0
Subtype classification	LUAD/LUSC	UNI	CAMIL	F1-score	91.616	91.865	92.272	92.288	92.439	92.096	0.3425091239660626	91.79577751583201	92.39622248416799	15.0
Subtype classification	LUAD/LUSC	UNI	AB-MIL	F1-score	91.608	91.925	92.118	92.057	92.273	91.9962	0.2504589786771449	91.77666302565628	92.21573697434373	16.0
Subtype classification	LUAD/LUSC	UNI	SCMIL	F1-score	91.433	91.77	91.972	92.188	92.025	91.8776	0.2899280945337985	91.6234668202379	92.13173317976211	18.0
Subtype classification	LUAD/LUSC	UNI	IB-MIL	F1-score	91.272	91.454	91.62	91.727	91.837	91.582	0.22359449903787956	91.38601078029646	91.77798921970353	19.0
Subtype classification	LUAD/LUSC	ResNet-50	SparseAGE-MTL	Accuracy	93.264	93.071	93.138	93.151	93.163	93.1574	0.06942117832477217	93.09654965426556	93.21825034573443	2.0
Subtype classification	LUAD/LUSC	ResNet-50	SparseAGE-MIL	Accuracy	93.195	92.711	93.236	93.254	93.34	93.1472	0.2495089176763046	92.92849579084069	93.36590420915931	3.0
Subtype classification	LUAD/LUSC	ResNet-50	Mamba-MIL	Accuracy	93.234	92.693	92.956	93.093	93.066	93.0084	0.20223328113839195	92.8311347133362	93.18566528666379	4.0
Subtype classification	LUAD/LUSC	ResNet-50	TKA-MIL	Accuracy	93.389	92.881	93.158	93.175	93.271	93.1748	0.1882397407563014	93.00980059229198	93.33979940770803	1.0
Subtype classification	LUAD/LUSC	ResNet-50	WiKG	Accuracy	93.258	92.682	92.926	92.91	93.139	92.983	0.22312552520946322	92.7874218539816	93.17857814601841	5.0
Subtype classification	LUAD/LUSC	ResNet-50	RRT-MIL	Accuracy	93.204	92.542	92.904	92.969	93.058	92.9354	0.24700971640807814	92.71888643733936	93.15191356266064	7.0
Subtype classification	LUAD/LUSC	ResNet-50	MHIM-MIL	Accuracy	93.202	92.61	92.818	93.112	93.098	92.968	0.24650354967018145	92.75193011204705	93.18406988795296	6.0
Subtype classification	LUAD/LUSC	ResNet-50	HMKGN	Accuracy	92.836	92.216	92.574	92.742	92.686	92.6108	0.2402107408089855	92.40024600221321	92.82135399778679	13.0
Subtype classification	LUAD/LUSC	ResNet-50	ACMIL	Accuracy	92.976	92.53	92.634	92.835	92.868	92.7686	0.18190052226422906	92.6091571622932	92.92804283770681	8.0
Subtype classification	LUAD/LUSC	ResNet-50	Patch-GCN	Accuracy	93.078	92.405	92.673	92.873	92.744	92.7546	0.24879569931974402	92.53652095429409	92.9726790457059	9.0
Subtype classification	LUAD/LUSC	ResNet-50	Trans-MIL	Accuracy	92.957	92.387	92.563	92.568	92.811	92.6572	0.2254843675291028	92.45955423752582	92.85484576247418	11.0
Subtype classification	LUAD/LUSC	ResNet-50	DTFD-MIL	Accuracy	92.848	92.289	92.554	92.702	92.939	92.6664	0.2567202757866985	92.44137475675826	92.89142524324173	10.0
Subtype classification	LUAD/LUSC	ResNet-50	HIGT	Accuracy	92.81	92.27	92.429	92.636	92.821	92.5932	0.24090807375428577	92.3820347629367	92.8043652370633	14.0
Subtype classification	LUAD/LUSC	ResNet-50	CLAM	Accuracy	92.997	92.214	92.517	92.658	92.852	92.6476	0.30374051425517956	92.38135970054103	92.91384029945897	12.0
Subtype classification	LUAD/LUSC	ResNet-50	DS-MIL	Accuracy	92.593	92.179	92.322	92.451	92.53	92.415	0.16624530068546267	92.26927956903715	92.56072043096286	15.0
Subtype classification	LUAD/LUSC	ResNet-50	CAMIL	Accuracy	92.674	92.045	92.277	92.449	92.379	92.3648	0.23069286941732864	92.16258878432689	92.56701121567312	16.0
Subtype classification	LUAD/LUSC	ResNet-50	AB-MIL	Accuracy	92.518	91.921	91.988	92.239	92.299	92.193	0.24237677281455772	91.98054739144929	92.4054526085507	17.0
Subtype classification	LUAD/LUSC	ResNet-50	SCMIL	Accuracy	92.511	91.6	91.93	92.152	92.346	92.1078	0.357329259927032	91.79458709390576	92.42101290609423	18.0
Subtype classification	LUAD/LUSC	ResNet-50	IB-MIL	Accuracy	92.463	91.653	91.889	92.125	92.309	92.0878	0.32390615924986316	91.80388373335788	92.37171626664212	19.0
Subtype classification	LUAD/LUSC	ResNet-50	SparseAGE-MTL	AUC	97.584	97.617	97.638	97.694	97.644	97.6354	0.04029640182448036	97.60007864645856	97.67072135354145	2.0
Subtype classification	LUAD/LUSC	ResNet-50	SparseAGE-MIL	AUC	97.615	97.335	97.441	97.775	97.881	97.6094	0.22631570869031856	97.41102553486901	97.80777446513098	3.0
Subtype classification	LUAD/LUSC	ResNet-50	Mamba-MIL	AUC	97.55	97.57	97.625	97.722	97.825	97.6584	0.11454387805553166	97.55799786408646	97.75880213591354	1.0
Subtype classification	LUAD/LUSC	ResNet-50	TKA-MIL	AUC	97.244	97.445	97.376	97.58	97.7	97.469	0.17715247669733583	97.31371900773114	97.62428099226885	4.0
Subtype classification	LUAD/LUSC	ResNet-50	WiKG	AUC	97.035	97.193	97.369	97.546	97.705	97.3696	0.2677476423799116	97.1349088437627	97.60429115623731	6.0
Subtype classification	LUAD/LUSC	ResNet-50	RRT-MIL	AUC	97.094	97.338	97.437	97.439	97.56	97.3736	0.1749894282521114	97.2202150032891	97.5269849967109	5.0
Subtype classification	LUAD/LUSC	ResNet-50	MHIM-MIL	AUC	97.154	97.242	97.408	97.39	97.537	97.3462	0.14995065855140735	97.2147624526096	97.47763754739039	7.0
Subtype classification	LUAD/LUSC	ResNet-50	HMKGN	AUC	96.976	97.175	97.326	97.393	97.505	97.275	0.20544220598504004	97.09492196669223	97.45507803330779	8.0
Subtype classification	LUAD/LUSC	ResNet-50	ACMIL	AUC	96.883	96.957	97.192	97.31	97.419	97.1522	0.22816594837968449	96.95220372827474	97.35219627172525	10.0
Subtype classification	LUAD/LUSC	ResNet-50	Patch-GCN	AUC	96.869	97.052	97.129	97.188	97.275	97.1026	0.15398149239438003	96.96762927096589	97.2375707290341	12.0
Subtype classification	LUAD/LUSC	ResNet-50	Trans-MIL	AUC	96.975	97.127	97.265	97.404	97.364	97.227	0.1768092192166487	97.07201988617891	97.3819801138211	9.0
Subtype classification	LUAD/LUSC	ResNet-50	DTFD-MIL	AUC	96.758	97.003	97.183	97.279	97.339	97.1124	0.23540135938435142	96.90606161090092	97.31873838909907	11.0
Subtype classification	LUAD/LUSC	ResNet-50	HIGT	AUC	96.947	96.905	97.027	97.106	97.264	97.0498	0.1423857436683854	96.92499339286721	97.1746066071328	15.0
Subtype classification	LUAD/LUSC	ResNet-50	CLAM	AUC	96.787	96.974	97.207	97.193	97.211	97.0744	0.18906824164834846	96.90867437924086	97.24012562075913	14.0
Subtype classification	LUAD/LUSC	ResNet-50	DS-MIL	AUC	96.832	96.96	97.026	97.279	97.334	97.0862	0.21374330398868957	96.898845733478	97.27355426652201	13.0
Subtype classification	LUAD/LUSC	ResNet-50	CAMIL	AUC	96.57	96.74	96.813	96.936	97.002	96.8122	0.16972389342694508	96.66343044806145	96.96096955193856	17.0
Subtype classification	LUAD/LUSC	ResNet-50	AB-MIL	AUC	96.61	96.67	96.809	97.007	97.125	96.8442	0.21896734916420843	96.65226665598703	97.03613334401297	16.0
Subtype classification	LUAD/LUSC	ResNet-50	SCMIL	AUC	96.34	96.531	96.728	96.865	96.796	96.652	0.2143979943936016	96.46407187203614	96.83992812796386	18.0
Subtype classification	LUAD/LUSC	ResNet-50	IB-MIL	AUC	96.192	96.418	96.583	96.734	96.855	96.5564	0.26141595207638135	96.32725881501571	96.78554118498428	19.0
Subtype classification	LUAD/LUSC	ResNet-50	SparseAGE-MTL	F1-score	92.379	92.602	92.532	92.458	92.358	92.4658	0.1026508645847648	92.37582255002502	92.55577744997498	2.0
Subtype classification	LUAD/LUSC	ResNet-50	SparseAGE-MIL	F1-score	92.097	92.882	92.731	92.189	92.36	92.4518	0.3414669822984388	92.15249099327953	92.75110900672048	3.0
Subtype classification	LUAD/LUSC	ResNet-50	Mamba-MIL	F1-score	92.022	92.717	92.55	92.239	92.135	92.3326	0.2912495493558709	92.07730851401584	92.58789148598416	7.0
Subtype classification	LUAD/LUSC	ResNet-50	TKA-MIL	F1-score	91.941	92.62	92.301	92.384	92.127	92.2746	0.2574107612358131	92.04896951957681	92.5002304804232	8.0
Subtype classification	LUAD/LUSC	ResNet-50	WiKG	F1-score	91.94	92.72	92.579	92.374	92.058	92.3342	0.33242773650824986	92.04281424155597	92.62558575844402	6.0
Subtype classification	LUAD/LUSC	ResNet-50	RRT-MIL	F1-score	92.108	92.754	92.389	92.271	92.209	92.3462	0.2496751889956232	92.12735004760339	92.5650499523966	5.0
Subtype classification	LUAD/LUSC	ResNet-50	MHIM-MIL	F1-score	92.217	92.68	92.49	92.269	92.168	92.3648	0.21492952333264959	92.17640596637898	92.55319403362103	4.0
Subtype classification	LUAD/LUSC	ResNet-50	HMKGN	F1-score	91.832	92.212	92.11	92.048	91.918	92.024	0.15117539482336595	91.89148892393463	92.15651107606537	13.0
Subtype classification	LUAD/LUSC	ResNet-50	ACMIL	F1-score	91.877	92.654	92.275	92.126	91.974	92.1812	0.30448924447342895	91.91430340956843	92.44809659043158	9.0
Subtype classification	LUAD/LUSC	ResNet-50	Patch-GCN	F1-score	92.311	92.812	92.62	92.437	92.269	92.4898	0.22598384898040555	92.2917164227302	92.6878835772698	1.0
Subtype classification	LUAD/LUSC	ResNet-50	Trans-MIL	F1-score	91.954	92.544	92.29	92.05	91.863	92.1402	0.27619775524069823	91.89810199326718	92.38229800673281	11.0
Subtype classification	LUAD/LUSC	ResNet-50	DTFD-MIL	F1-score	91.896	92.519	92.259	92.132	92.076	92.1764	0.23177208632620336	91.97324280899757	92.37955719100243	10.0
Subtype classification	LUAD/LUSC	ResNet-50	HIGT	F1-score	91.842	92.453	92.196	91.946	91.823	92.052	0.26893958429357595	91.81626406061018	92.28773593938983	12.0
Subtype classification	LUAD/LUSC	ResNet-50	CLAM	F1-score	91.439	92.207	91.988	91.901	91.8	91.867	0.28243140760191743	91.6194379560595	92.11456204394051	14.0
Subtype classification	LUAD/LUSC	ResNet-50	DS-MIL	F1-score	91.365	92.296	91.937	91.75	91.489	91.7674	0.37010714664810507	91.44298678236545	92.09181321763454	16.0
Subtype classification	LUAD/LUSC	ResNet-50	CAMIL	F1-score	91.591	92.278	91.937	91.733	91.521	91.812	0.3051819129634022	91.54449625886728	92.07950374113271	15.0
Subtype classification	LUAD/LUSC	ResNet-50	AB-MIL	F1-score	91.393	92.072	91.719	91.635	91.454	91.6546	0.26806211966632076	91.4196331922675	91.8895668077325	17.0
Subtype classification	LUAD/LUSC	ResNet-50	SCMIL	F1-score	91.173	91.999	91.756	91.407	91.247	91.5164	0.3509911679800487	91.20874267644668	91.82405732355333	18.0
Subtype classification	LUAD/LUSC	ResNet-50	IB-MIL	F1-score	91.216	91.86	91.424	91.351	91.307	91.4316	0.2510424266931795	91.2115516109216	91.6516483890784	19.0
Pathological stage prediction	LUAD	CONCH	SparseAGE-MTL	Accuracy	55.615	55.456	55.925	55.694	55.714	55.6808	0.1701284808607872	55.53167581153951	55.82992418846049	2.0
Pathological stage prediction	LUAD	CONCH	SparseAGE-MIL	Accuracy	55.013	55.047	56.648	56.043	55.46	55.6422	0.6992186353351881	55.02930784330031	56.255092156699696	3.0
Pathological stage prediction	LUAD	CONCH	Mamba-MIL	Accuracy	55.035	54.642	56.742	56.055	55.466	55.588	0.8314766984107238	54.85917853961344	56.316821460386564	5.0
Pathological stage prediction	LUAD	CONCH	TKA-MIL	Accuracy	54.959	54.794	56.712	56.205	55.21	55.576	0.8384965712511897	54.84102534977048	56.31097465022952	6.0
Pathological stage prediction	LUAD	CONCH	WiKG	Accuracy	55.237	54.972	56.567	56.233	55.402	55.6822	0.6832552231779851	55.08330039099696	56.28109960900304	1.0
Pathological stage prediction	LUAD	CONCH	RRT-MIL	Accuracy	55.196	55.008	56.37	56.035	55.347	55.5912	0.582972297798101	55.080202250744684	56.10219774925532	4.0
Pathological stage prediction	LUAD	CONCH	MHIM-MIL	Accuracy	55.109	54.889	56.678	55.647	55.393	55.5432	0.6959908045369544	54.93313716174151	56.153262838258485	7.0
Pathological stage prediction	LUAD	CONCH	HMKGN	Accuracy	55.028	54.495	56.218	55.484	54.936	55.2322	0.6534716520247861	54.65940684216377	55.80499315783623	11.0
Pathological stage prediction	LUAD	CONCH	ACMIL	Accuracy	54.902	54.799	56.27	55.805	55.089	55.373	0.6370255096932943	54.81462252151434	55.93137747848566	8.0
Pathological stage prediction	LUAD	CONCH	Patch-GCN	Accuracy	54.754	54.609	56.107	55.678	55.438	55.3172	0.6299394415338663	54.765033734112635	55.869366265887365	9.0
Pathological stage prediction	LUAD	CONCH	Trans-MIL	Accuracy	54.796	54.523	56.292	55.78	54.977	55.2736	0.7370639728001909	54.627534942396665	55.91966505760334	10.0
Pathological stage prediction	LUAD	CONCH	DTFD-MIL	Accuracy	54.489	54.647	56.165	55.474	54.966	55.1482	0.681720397230419	54.55064572525669	55.74575427474331	12.0
Pathological stage prediction	LUAD	CONCH	HIGT	Accuracy	54.776	54.602	55.755	55.351	54.97	55.0908	0.4640804887085871	54.684015516244784	55.49758448375522	13.0
Pathological stage prediction	LUAD	CONCH	CLAM	Accuracy	54.548	54.364	56.118	55.571	54.73	55.0662	0.7476216957793571	54.41088069017921	55.72151930982079	14.0
Pathological stage prediction	LUAD	CONCH	DS-MIL	Accuracy	54.657	54.54	55.903	55.105	54.933	55.0276	0.5376716470114453	54.55631002190159	55.49888997809841	15.0
Pathological stage prediction	LUAD	CONCH	CAMIL	Accuracy	54.709	54.14	55.914	55.177	54.533	54.8946	0.6807255687867174	54.29791773083491	55.49128226916508	16.0
Pathological stage prediction	LUAD	CONCH	AB-MIL	Accuracy	54.577	54.298	55.553	55.163	54.789	54.876	0.4928874110788368	54.443965135480944	55.30803486451905	17.0
Pathological stage prediction	LUAD	CONCH	SCMIL	Accuracy	54.317	54.087	56.005	54.907	54.593	54.7818	0.7493872163307831	54.12493314318349	55.4386668568165	18.0
Pathological stage prediction	LUAD	CONCH	IB-MIL	Accuracy	54.426	53.879	55.658	54.864	54.253	54.616	0.6815984888480907	54.018552582665215	55.213447417334784	19.0
Pathological stage prediction	LUAD	CONCH	SparseAGE-MTL	AUC	69.316	69.228	69.215	69.071	69.126	69.1912	0.09512465505850763	69.10781956354155	69.27458043645844	3.0
Pathological stage prediction	LUAD	CONCH	SparseAGE-MIL	AUC	69.789	69.582	68.805	68.819	68.984	69.1958	0.45842087648796925	68.7939763850842	69.5976236149158	2.0
Pathological stage prediction	LUAD	CONCH	Mamba-MIL	AUC	69.789	69.232	69.348	68.861	68.496	69.1452	0.4912664246618136	68.71458599272202	69.57581400727798	4.0
Pathological stage prediction	LUAD	CONCH	TKA-MIL	AUC	70.071	69.151	68.888	68.658	68.518	69.0572	0.6154906173127239	68.51769868694876	69.59670131305123	7.0
Pathological stage prediction	LUAD	CONCH	WiKG	AUC	69.784	69.333	68.9	68.981	68.664	69.1324	0.43622047178004064	68.75003589779374	69.51476410220627	5.0
Pathological stage prediction	LUAD	CONCH	RRT-MIL	AUC	70.0	69.486	69.04	68.696	68.851	69.2146	0.5296572476611651	68.75033495266605	69.67886504733396	1.0
Pathological stage prediction	LUAD	CONCH	MHIM-MIL	AUC	69.751	69.427	69.163	68.939	68.246	69.1052	0.5678469864320892	68.60746017070763	69.60293982929237	6.0
Pathological stage prediction	LUAD	CONCH	HMKGN	AUC	69.772	69.159	68.73	68.816	68.371	68.9696	0.5289237185076914	68.5059779193179	69.4332220806821	8.0
Pathological stage prediction	LUAD	CONCH	ACMIL	AUC	69.394	69.349	68.816	68.389	67.995	68.7886	0.606380491110987	68.25708406464528	69.32011593535472	10.0
Pathological stage prediction	LUAD	CONCH	Patch-GCN	AUC	69.438	68.948	68.609	68.719	68.364	68.8156	0.4064693100345955	68.45931394086213	69.17188605913788	9.0
Pathological stage prediction	LUAD	CONCH	Trans-MIL	AUC	69.283	69.265	68.836	68.423	68.089	68.7792	0.5235209642411663	68.32031364223373	69.23808635776628	11.0
Pathological stage prediction	LUAD	CONCH	DTFD-MIL	AUC	69.459	68.87	68.527	68.125	68.189	68.634	0.5488342190497996	68.15292559610805	69.11507440389195	13.0
Pathological stage prediction	LUAD	CONCH	HIGT	AUC	69.317	68.957	68.742	68.446	68.357	68.7638	0.3906132358228506	68.42141240270128	69.10618759729873	12.0
Pathological stage prediction	LUAD	CONCH	CLAM	AUC	69.28	68.818	68.47	68.193	67.949	68.542	0.524274260287496	68.08245334913634	69.00154665086366	14.0
Pathological stage prediction	LUAD	CONCH	DS-MIL	AUC	69.223	68.69	68.226	68.337	67.956	68.4864	0.4887446163386339	68.05799645517807	68.91480354482194	15.0
Pathological stage prediction	LUAD	CONCH	CAMIL	AUC	69.514	68.54	68.265	68.118	67.911	68.4696	0.627145357951407	67.91988285635611	69.01931714364389	16.0
Pathological stage prediction	LUAD	CONCH	AB-MIL	AUC	69.142	68.569	68.124	67.779	67.909	68.3046	0.5559939747874961	67.81724979349957	68.79195020650042	18.0
Pathological stage prediction	LUAD	CONCH	SCMIL	AUC	69.174	68.735	68.436	67.68	67.534	68.3118	0.6967884901460404	67.70103795947686	68.92256204052315	17.0
Pathological stage prediction	LUAD	CONCH	IB-MIL	AUC	69.218	68.482	68.007	67.562	67.227	68.0992	0.7835921770921406	67.41235117315088	68.78604882684911	19.0
Pathological stage prediction	LUAD	CONCH	SparseAGE-MTL	F1-score	50.682	50.822	50.886	51.081	50.633	50.8208	0.17782772562230023	50.66492712595195	50.97667287404805	2.0
Pathological stage prediction	LUAD	CONCH	SparseAGE-MIL	F1-score	50.6	50.979	50.866	51.012	50.602	50.8118	0.1999054776638203	50.6365751230447	50.987024876955296	3.0
Pathological stage prediction	LUAD	CONCH	Mamba-MIL	F1-score	50.11	50.713	50.494	51.162	49.356	50.367	0.6811827948502509	49.76991695451972	50.96408304548027	7.0
Pathological stage prediction	LUAD	CONCH	TKA-MIL	F1-score	50.509	50.859	51.061	51.254	50.526	50.8418	0.3273907451349213	50.55482935916021	51.12877064083979	1.0
Pathological stage prediction	LUAD	CONCH	WiKG	F1-score	49.638	50.37	50.985	51.506	49.563	50.4124	0.8436239090969385	49.67293103999153	51.151868960008464	5.0
Pathological stage prediction	LUAD	CONCH	RRT-MIL	F1-score	50.302	50.61	50.873	51.123	49.122	50.406	0.7799464725223126	49.72234677410254	51.08965322589746	6.0
Pathological stage prediction	LUAD	CONCH	MHIM-MIL	F1-score	50.05	50.619	51.175	51.007	49.275	50.4252	0.7749168987704421	49.745955389874894	51.1044446101251	4.0
Pathological stage prediction	LUAD	CONCH	HMKGN	F1-score	49.654	50.047	51.111	51.383	49.078	50.2546	0.9740268476792607	49.400827824618304	51.1083721753817	10.0
Pathological stage prediction	LUAD	CONCH	ACMIL	F1-score	49.906	50.279	50.603	51.693	49.318	50.3598	0.8852088454144593	49.58388023616871	51.13571976383129	8.0
Pathological stage prediction	LUAD	CONCH	Patch-GCN	F1-score	49.627	50.345	50.922	51.395	48.729	50.2036	1.0562243132971332	49.277778569304	51.129421430696006	13.0
Pathological stage prediction	LUAD	CONCH	Trans-MIL	F1-score	49.75	50.717	50.928	51.167	49.158	50.344	0.8539534530640408	49.59547679549663	51.09252320450337	9.0
Pathological stage prediction	LUAD	CONCH	DTFD-MIL	F1-score	49.925	50.295	50.542	50.907	49.531	50.24	0.5340936247513164	49.77184629669306	50.70815370330694	11.0
Pathological stage prediction	LUAD	CONCH	HIGT	F1-score	49.858	50.115	50.43	51.36	49.305	50.2136	0.7620349729507171	49.54564689570599	50.88155310429401	12.0
Pathological stage prediction	LUAD	CONCH	CLAM	F1-score	49.765	50.107	50.383	50.712	49.356	50.0646	0.5277729625511342	49.60198660138729	50.52721339861271	14.0
Pathological stage prediction	LUAD	CONCH	DS-MIL	F1-score	49.575	50.206	50.133	50.663	48.854	49.8862	0.6944211258307162	49.27751304579119	50.494886954208816	16.0
Pathological stage prediction	LUAD	CONCH	CAMIL	F1-score	49.516	50.19	50.699	50.533	48.661	49.9198	0.8372285828852231	49.18593679057743	50.653663209422575	15.0
Pathological stage prediction	LUAD	CONCH	AB-MIL	F1-score	49.73	50.038	50.344	50.513	48.564	49.8378	0.7723989901598781	49.16076243408213	50.51483756591787	17.0
Pathological stage prediction	LUAD	CONCH	SCMIL	F1-score	49.14	50.034	50.252	50.433	48.733	49.7184	0.7417117364583102	49.06826099792737	50.36853900207264	18.0
Pathological stage prediction	LUAD	CONCH	IB-MIL	F1-score	48.873	49.589	50.266	50.786	48.715	49.6458	0.8876286948944359	48.86775914457915	50.42384085542085	19.0
Pathological stage prediction	LUAD	Virchow2	SparseAGE-MTL	Accuracy	55.598	55.659	55.764	55.757	55.419	55.6394	0.14144716328014645	55.515416094850984	55.76338390514902	1.0
Pathological stage prediction	LUAD	Virchow2	SparseAGE-MIL	Accuracy	55.251	55.488	56.106	56.439	54.711	55.599	0.6864069492655225	54.9973377812759	56.20066221872409	2.0
Pathological stage prediction	LUAD	Virchow2	Mamba-MIL	Accuracy	55.203	55.551	55.824	56.12	54.697	55.479	0.5528991770657625	54.99436250330788	55.963637496692115	7.0
Pathological stage prediction	LUAD	Virchow2	TKA-MIL	Accuracy	55.176	55.41	56.15	56.35	54.762	55.5696	0.6668019196133135	54.98512234744518	56.154077652554825	3.0
Pathological stage prediction	LUAD	Virchow2	WiKG	Accuracy	55.219	55.523	55.833	56.152	54.803	55.506	0.5246694197301772	55.04610697661304	55.96589302338696	5.0
Pathological stage prediction	LUAD	Virchow2	RRT-MIL	Accuracy	55.414	55.7	55.922	56.221	54.249	55.5012	0.759985986712911	54.835042911330966	56.16735708866903	6.0
Pathological stage prediction	LUAD	Virchow2	MHIM-MIL	Accuracy	54.865	55.459	56.051	56.533	54.762	55.534	0.7606674700550827	54.86724556484415	56.20075443515585	4.0
Pathological stage prediction	LUAD	Virchow2	HMKGN	Accuracy	55.073	55.688	55.573	56.129	54.426	55.3778	0.6514320378980439	54.806794642771195	55.94880535722881	9.0
Pathological stage prediction	LUAD	Virchow2	ACMIL	Accuracy	55.163	55.568	56.0	55.839	54.581	55.4302	0.5708140678014153	54.92985940921808	55.930540590781916	8.0
Pathological stage prediction	LUAD	Virchow2	Patch-GCN	Accuracy	54.785	55.134	56.029	56.224	54.196	55.2736	0.8504894473184259	54.528113130406716	56.01908686959329	10.0
Pathological stage prediction	LUAD	Virchow2	Trans-MIL	Accuracy	54.576	55.181	55.753	56.222	54.474	55.2412	0.751435093670772	54.582538099550305	55.89986190044969	12.0
Pathological stage prediction	LUAD	Virchow2	DTFD-MIL	Accuracy	54.922	55.22	55.444	56.22	54.557	55.2726	0.6254428830836589	54.72437514137354	55.82082485862645	11.0
Pathological stage prediction	LUAD	Virchow2	HIGT	Accuracy	54.925	55.289	55.219	55.697	54.356	55.0972	0.4975974276460849	54.6610366239309	55.533363376069104	13.0
Pathological stage prediction	LUAD	Virchow2	CLAM	Accuracy	54.712	55.246	55.731	55.633	53.905	55.0454	0.7528660571442974	54.38548380476306	55.70531619523694	15.0
Pathological stage prediction	LUAD	Virchow2	DS-MIL	Accuracy	54.808	55.151	55.447	55.673	54.298	55.0754	0.542397732296145	54.599967425499685	55.55083257450032	14.0
Pathological stage prediction	LUAD	Virchow2	CAMIL	Accuracy	54.239	54.859	55.495	55.919	54.131	54.9286	0.7775376518214399	54.24705819854099	55.610141801459015	16.0
Pathological stage prediction	LUAD	Virchow2	AB-MIL	Accuracy	54.439	54.754	55.079	55.375	54.011	54.7316	0.5338612179209116	54.263650010261784	55.199549989738216	18.0
Pathological stage prediction	LUAD	Virchow2	SCMIL	Accuracy	54.351	54.698	55.032	55.311	54.299	54.7382	0.4355613619227488	54.35641363305639	55.11998636694361	17.0
Pathological stage prediction	LUAD	Virchow2	IB-MIL	Accuracy	54.062	54.391	55.529	55.726	53.373	54.6162	0.9960244474911263	53.743146078238006	55.48925392176199	19.0
Pathological stage prediction	LUAD	Virchow2	SparseAGE-MTL	AUC	69.39	69.474	69.096	69.092	69.263	69.263	0.17159545448525212	69.11258995246328	69.41341004753673	2.0
Pathological stage prediction	LUAD	Virchow2	SparseAGE-MIL	AUC	69.693	69.751	68.336	69.043	69.418	69.2482	0.5817436720755984	68.73827918867337	69.75812081132662	3.0
Pathological stage prediction	LUAD	Virchow2	Mamba-MIL	AUC	69.593	69.972	68.525	68.977	69.355	69.2844	0.557717491208583	68.79553906474746	69.77326093525255	1.0
Pathological stage prediction	LUAD	Virchow2	TKA-MIL	AUC	69.443	69.616	68.343	68.701	69.23	69.0666	0.5309136464623977	68.60123367056049	69.5319663294395	4.0
Pathological stage prediction	LUAD	Virchow2	WiKG	AUC	69.558	69.702	68.085	68.522	69.304	69.0342	0.6993648547074718	68.42117967636953	69.64722032363046	5.0
Pathological stage prediction	LUAD	Virchow2	RRT-MIL	AUC	69.598	69.417	68.074	68.75	69.143	68.9964	0.6065997856906982	68.46469184447105	69.52810815552894	7.0
Pathological stage prediction	LUAD	Virchow2	MHIM-MIL	AUC	69.316	69.676	68.515	68.563	68.966	69.0072	0.49596441404600844	68.57246802346273	69.44193197653726	6.0
Pathological stage prediction	LUAD	Virchow2	HMKGN	AUC	69.256	69.399	68.133	68.934	69.037	68.9518	0.49257862316588846	68.52003580002044	69.38356419997957	8.0
Pathological stage prediction	LUAD	Virchow2	ACMIL	AUC	69.069	69.455	68.055	68.686	68.566	68.7662	0.528784171472631	68.30270023768722	69.22969976231278	12.0
Pathological stage prediction	LUAD	Virchow2	Patch-GCN	AUC	69.121	69.483	68.09	68.67	68.631	68.799	0.5289343059397824	68.3353686390245	69.26263136097552	10.0
Pathological stage prediction	LUAD	Virchow2	Trans-MIL	AUC	69.335	69.504	67.922	68.344	69.139	68.8488	0.6825823759810989	68.25049016756867	69.44710983243132	9.0
Pathological stage prediction	LUAD	Virchow2	DTFD-MIL	AUC	69.126	69.516	67.973	68.451	68.77	68.7672	0.5958571137445657	68.2449082116058	69.2894917883942	11.0
Pathological stage prediction	LUAD	Virchow2	HIGT	AUC	69.136	69.554	68.083	68.241	68.724	68.7476	0.6123783960918286	68.21082666912747	69.28437333087254	13.0
Pathological stage prediction	LUAD	Virchow2	CLAM	AUC	69.157	69.649	67.616	68.258	68.735	68.683	0.7873452228851082	67.99286148346873	69.37313851653128	14.0
Pathological stage prediction	LUAD	Virchow2	DS-MIL	AUC	68.842	69.526	67.907	68.292	68.546	68.6226	0.6106380269848897	68.08735216991006	69.15784783008995	15.0
Pathological stage prediction	LUAD	Virchow2	CAMIL	AUC	68.816	69.238	67.795	67.85	68.354	68.4106	0.621566408358754	67.86577302128474	68.95542697871527	16.0
Pathological stage prediction	LUAD	Virchow2	AB-MIL	AUC	68.548	69.211	67.605	68.008	68.224	68.3192	0.604906356389151	67.78897620070012	68.84942379929987	17.0
Pathological stage prediction	LUAD	Virchow2	SCMIL	AUC	68.627	68.845	67.191	67.652	68.426	68.1482	0.6989990700995226	67.53550030071494	68.76089969928506	19.0
Pathological stage prediction	LUAD	Virchow2	IB-MIL	AUC	68.33	68.819	67.299	67.957	68.451	68.1712	0.5765771414130095	67.66580785247098	68.67659214752902	18.0
Pathological stage prediction	LUAD	Virchow2	SparseAGE-MTL	F1-score	50.465	50.586	50.699	50.89	50.952	50.7184	0.2037972031211408	50.539763875277146	50.89703612472286	1.0
Pathological stage prediction	LUAD	Virchow2	SparseAGE-MIL	F1-score	49.788	49.971	50.513	51.286	51.602	50.632	0.7956183130119627	49.93460980024092	51.329390199759075	2.0
Pathological stage prediction	LUAD	Virchow2	Mamba-MIL	F1-score	49.538	50.305	50.282	50.979	51.468	50.5144	0.7376349368081772	49.86783447037752	51.16096552962249	7.0
Pathological stage prediction	LUAD	Virchow2	TKA-MIL	F1-score	49.691	49.882	50.531	51.176	51.615	50.579	0.8225512142110065	49.85800207145929	51.29999792854071	3.0
Pathological stage prediction	LUAD	Virchow2	WiKG	F1-score	49.429	50.458	50.726	50.967	51.16	50.548	0.6786107131485603	49.953171483534966	51.14282851646504	4.0
Pathological stage prediction	LUAD	Virchow2	RRT-MIL	F1-score	49.675	50.323	50.805	50.681	51.192	50.5352	0.5723654427024757	50.03349956916104	51.03690043083897	5.0
Pathological stage prediction	LUAD	Virchow2	MHIM-MIL	F1-score	49.243	49.834	50.909	51.195	51.437	50.5236	0.9419521219255236	49.697942561339154	51.34925743866085	6.0
Pathological stage prediction	LUAD	Virchow2	HMKGN	F1-score	49.173	49.956	50.626	51.237	51.031	50.4046	0.8444473340593825	49.664409276188906	51.1447907238111	10.0
Pathological stage prediction	LUAD	Virchow2	ACMIL	F1-score	49.908	50.02	50.348	50.742	51.039	50.4114	0.47796527070489037	49.992444968217356	50.830355031782645	9.0
Pathological stage prediction	LUAD	Virchow2	Patch-GCN	F1-score	49.632	50.34	50.194	50.731	51.185	50.4164	0.5831597551271877	49.90523793715104	50.92756206284896	8.0
Pathological stage prediction	LUAD	Virchow2	Trans-MIL	F1-score	49.209	50.061	50.648	50.549	51.195	50.3324	0.7460367283183843	49.67846997541327	50.98633002458673	12.0
Pathological stage prediction	LUAD	Virchow2	DTFD-MIL	F1-score	49.321	49.897	50.23	50.608	51.667	50.3446	0.8774048666379747	49.575520725168076	51.113679274831924	11.0
Pathological stage prediction	LUAD	Virchow2	HIGT	F1-score	49.054	49.871	50.563	50.429	51.085	50.2004	0.7728180898503861	49.52299507700638	50.877804922993626	13.0
Pathological stage prediction	LUAD	Virchow2	CLAM	F1-score	48.594	49.51	50.117	50.753	51.333	50.0614	1.0672011525481027	49.12595694547664	50.99684305452336	14.0
Pathological stage prediction	LUAD	Virchow2	DS-MIL	F1-score	48.624	49.884	50.259	50.541	50.861	50.0338	0.866343292234664	49.27441662263123	50.79318337736877	16.0
Pathological stage prediction	LUAD	Virchow2	CAMIL	F1-score	48.714	49.403	50.486	50.753	50.947	50.0606	0.9607103101351635	49.218500284422326	50.902699715577675	15.0
Pathological stage prediction	LUAD	Virchow2	AB-MIL	F1-score	48.517	49.82	50.099	50.403	50.741	49.916	0.8540638149459308	49.167380059041975	50.66461994095802	17.0
Pathological stage prediction	LUAD	Virchow2	SCMIL	F1-score	49.167	49.598	49.873	50.111	50.36	49.8218	0.46226799586387	49.41660423627091	50.22699576372909	19.0
Pathological stage prediction	LUAD	Virchow2	IB-MIL	F1-score	48.642	49.262	49.728	50.145	51.358	49.827	1.0220489225081137	48.93113462011304	50.722865379886954	18.0
Pathological stage prediction	LUAD	H-optimus-1	SparseAGE-MTL	Accuracy	55.598	55.581	55.701	55.831	55.326	55.6074	0.18623184475271748	55.44416059073863	55.77063940926136	2.0
Pathological stage prediction	LUAD	H-optimus-1	SparseAGE-MIL	Accuracy	54.906	55.525	56.224	56.712	54.948	55.663	0.7934796783787227	54.96748439614915	56.35851560385084	1.0
Pathological stage prediction	LUAD	H-optimus-1	Mamba-MIL	Accuracy	55.205	55.551	55.869	56.696	54.657	55.5956	0.7617668934785764	54.927881877723834	56.26331812227616	5.0
Pathological stage prediction	LUAD	H-optimus-1	TKA-MIL	Accuracy	54.952	55.346	56.25	56.468	54.481	55.4994	0.8458580259121513	54.75797275026069	56.24082724973931	7.0
Pathological stage prediction	LUAD	H-optimus-1	WiKG	Accuracy	55.062	55.441	56.36	56.568	54.552	55.5966	0.8555108415443952	54.84671168430493	56.346488315695076	4.0
Pathological stage prediction	LUAD	H-optimus-1	RRT-MIL	Accuracy	54.915	55.537	56.112	56.612	54.845	55.6042	0.7631216809919649	54.93529435410964	56.27310564589036	3.0
Pathological stage prediction	LUAD	H-optimus-1	MHIM-MIL	Accuracy	55.143	55.65	56.028	56.429	54.517	55.5534	0.7489668216950593	54.896901635328774	56.20989836467123	6.0
Pathological stage prediction	LUAD	H-optimus-1	HMKGN	Accuracy	55.215	55.667	55.54	55.957	54.607	55.3972	0.5157937572324818	54.945086837811594	55.8493131621884	8.0
Pathological stage prediction	LUAD	H-optimus-1	ACMIL	Accuracy	54.503	55.112	55.706	56.22	54.43	55.1942	0.7718032132609971	54.517684655559094	55.87071534444091	12.0
Pathological stage prediction	LUAD	H-optimus-1	Patch-GCN	Accuracy	54.811	55.186	55.444	56.408	54.369	55.2436	0.7667093973599132	54.57154958205801	55.91565041794199	9.0
Pathological stage prediction	LUAD	H-optimus-1	Trans-MIL	Accuracy	54.822	55.285	55.687	56.092	54.179	55.213	0.7457442591129999	54.5593263359749	55.8666736640251	11.0
Pathological stage prediction	LUAD	H-optimus-1	DTFD-MIL	Accuracy	54.652	55.211	55.832	56.263	53.88	55.1676	0.9443210788709513	54.339866079022975	55.995333920977025	13.0
Pathological stage prediction	LUAD	H-optimus-1	HIGT	Accuracy	54.768	55.176	55.486	56.369	54.404	55.2406	0.7518196592268639	54.58160101297802	55.89959898702198	10.0
Pathological stage prediction	LUAD	H-optimus-1	CLAM	Accuracy	54.581	55.265	55.469	55.727	54.153	55.039	0.6527020759887309	54.466881405301315	55.61111859469869	14.0
Pathological stage prediction	LUAD	H-optimus-1	DS-MIL	Accuracy	54.595	54.916	55.177	56.12	54.116	54.9848	0.7478487146475542	54.32928169936759	55.64031830063241	15.0
Pathological stage prediction	LUAD	H-optimus-1	CAMIL	Accuracy	54.484	54.868	55.101	56.045	54.003	54.9002	0.7632356778872437	54.231194431425266	55.56920556857473	16.0
Pathological stage prediction	LUAD	H-optimus-1	AB-MIL	Accuracy	54.39	54.784	55.072	55.973	53.896	54.823	0.7798781956177511	54.1394066214481	55.5065933785519	17.0
Pathological stage prediction	LUAD	H-optimus-1	SCMIL	Accuracy	54.04	55.024	55.276	55.555	53.512	54.6814	0.8678984963692477	53.92065342610301	55.442146573896984	18.0
Pathological stage prediction	LUAD	H-optimus-1	IB-MIL	Accuracy	54.505	54.788	55.108	55.289	53.475	54.633	0.7136760469568798	54.00743536327571	55.258564636724294	19.0
Pathological stage prediction	LUAD	H-optimus-1	SparseAGE-MTL	AUC	69.08	69.235	69.323	69.0	69.098	69.1472	0.1296329433438872	69.0335717152114	69.2608282847886	3.0
Pathological stage prediction	LUAD	H-optimus-1	SparseAGE-MIL	AUC	69.054	69.299	69.74	68.611	69.148	69.1704	0.40864446649868846	68.81220733215768	69.52859266784232	2.0
Pathological stage prediction	LUAD	H-optimus-1	Mamba-MIL	AUC	68.908	69.524	69.686	68.39	68.737	69.049	0.5438060315958283	68.57233299673672	69.5256670032633	6.0
Pathological stage prediction	LUAD	H-optimus-1	TKA-MIL	AUC	68.98	69.485	69.912	68.492	69.06	69.1858	0.5376859678288063	68.71449746915171	69.65710253084829	1.0
Pathological stage prediction	LUAD	H-optimus-1	WiKG	AUC	68.947	69.406	69.8	68.393	68.936	69.0964	0.5323826631286925	68.62974602067914	69.56305397932087	4.0
Pathological stage prediction	LUAD	H-optimus-1	RRT-MIL	AUC	69.1	69.441	69.632	67.998	68.97	69.0282	0.6334099778184737	68.47299167493273	69.58340832506727	7.0
Pathological stage prediction	LUAD	H-optimus-1	MHIM-MIL	AUC	69.005	69.453	69.857	68.461	68.523	69.0598	0.5999693325495912	68.53390369289754	69.58569630710245	5.0
Pathological stage prediction	LUAD	H-optimus-1	HMKGN	AUC	68.657	69.113	69.489	68.097	68.747	68.8206	0.5215446289628566	68.36344597648494	69.27775402351506	11.0
Pathological stage prediction	LUAD	H-optimus-1	ACMIL	AUC	68.799	69.079	69.475	68.384	68.369	68.8212	0.47170880848251834	68.40772899914988	69.23467100085013	10.0
Pathological stage prediction	LUAD	H-optimus-1	Patch-GCN	AUC	69.03	69.426	69.859	67.93	68.486	68.9462	0.7607366167077759	68.27938495513074	69.61301504486927	8.0
Pathological stage prediction	LUAD	H-optimus-1	Trans-MIL	AUC	68.832	69.227	69.144	67.739	68.363	68.661	0.6168010213999324	68.12035006712291	69.20164993287709	12.0
Pathological stage prediction	LUAD	H-optimus-1	DTFD-MIL	AUC	69.024	69.198	69.418	67.752	68.737	68.8258	0.649893991355516	68.25614280000688	69.39545719999312	9.0
Pathological stage prediction	LUAD	H-optimus-1	HIGT	AUC	68.542	69.293	69.393	67.827	68.237	68.6584	0.675408617060816	68.06637824450786	69.25042175549214	13.0
Pathological stage prediction	LUAD	H-optimus-1	CLAM	AUC	68.63	68.893	69.119	67.957	68.393	68.5984	0.4506648422053821	68.20337484888174	68.99342515111826	14.0
Pathological stage prediction	LUAD	H-optimus-1	DS-MIL	AUC	68.863	69.059	69.261	67.64	68.111	68.5868	0.6849490492000092	67.98641568702705	69.18718431297295	15.0
Pathological stage prediction	LUAD	H-optimus-1	CAMIL	AUC	68.535	68.94	69.327	67.394	68.032	68.4456	0.7593117278167092	67.7800339253117	69.1111660746883	16.0
Pathological stage prediction	LUAD	H-optimus-1	AB-MIL	AUC	68.292	68.742	69.139	67.704	67.738	68.323	0.6260519147802371	67.77424130155413	68.87175869844586	17.0
Pathological stage prediction	LUAD	H-optimus-1	SCMIL	AUC	68.519	68.691	68.751	67.55	67.848	68.2718	0.5401552554590241	67.79833304311282	68.74526695688718	18.0
Pathological stage prediction	LUAD	H-optimus-1	IB-MIL	AUC	68.409	68.632	68.814	66.931	67.465	68.0502	0.8132783656288911	67.33733008161096	68.76306991838905	19.0
Pathological stage prediction	LUAD	H-optimus-1	SparseAGE-MTL	F1-score	50.258	50.455	50.769	50.838	50.893	50.6426	0.27384722017942725	50.40256232808994	50.88263767191006	2.0
Pathological stage prediction	LUAD	H-optimus-1	SparseAGE-MIL	F1-score	49.672	50.268	50.676	51.135	51.588	50.6678	0.7444072809960965	50.015298248964804	51.320301751035196	1.0
Pathological stage prediction	LUAD	H-optimus-1	Mamba-MIL	F1-score	49.412	49.941	50.36	50.663	51.705	50.4162	0.8601317922272135	49.66226124244472	51.170138757555286	7.0
Pathological stage prediction	LUAD	H-optimus-1	TKA-MIL	F1-score	49.015	49.887	50.634	51.213	51.723	50.4944	1.0727174837765996	49.55412166796421	51.43467833203579	3.0
Pathological stage prediction	LUAD	H-optimus-1	WiKG	F1-score	49.449	50.045	50.392	50.771	51.751	50.4816	0.8602382228197019	49.72756795191716	51.23563204808284	5.0
Pathological stage prediction	LUAD	H-optimus-1	RRT-MIL	F1-score	49.048	49.897	50.601	51.208	51.717	50.4942	1.0564443667321046	49.5681856839638	51.4202143160362	4.0
Pathological stage prediction	LUAD	H-optimus-1	MHIM-MIL	F1-score	49.288	49.868	50.302	51.307	51.561	50.4652	0.9589690818790783	49.62462653828235	51.305773461717656	6.0
Pathological stage prediction	LUAD	H-optimus-1	HMKGN	F1-score	49.233	49.793	50.15	50.423	51.519	50.2236	0.8499916470177814	49.4785494716088	50.968650528391194	12.0
Pathological stage prediction	LUAD	H-optimus-1	ACMIL	F1-score	49.247	50.08	50.062	50.627	51.253	50.2538	0.7447010809714197	49.60104072193189	50.90655927806811	10.0
Pathological stage prediction	LUAD	H-optimus-1	Patch-GCN	F1-score	48.986	49.905	50.514	51.137	50.909	50.2902	0.8659368914649622	49.531172848612115	51.04922715138788	9.0
Pathological stage prediction	LUAD	H-optimus-1	Trans-MIL	F1-score	49.192	49.642	50.558	50.739	50.912	50.2086	0.7504477330234252	49.55080355931641	50.86639644068359	13.0
Pathological stage prediction	LUAD	H-optimus-1	DTFD-MIL	F1-score	49.061	49.635	50.098	51.045	51.285	50.2248	0.9374333042942306	49.403103479632534	51.04649652036747	11.0
Pathological stage prediction	LUAD	H-optimus-1	HIGT	F1-score	49.547	49.938	50.268	50.521	51.35	50.3248	0.679584946860951	49.72911753003467	50.920482469965336	8.0
Pathological stage prediction	LUAD	H-optimus-1	CLAM	F1-score	48.948	49.534	49.868	50.962	51.189	50.1002	0.9526605901369077	49.265156175099776	50.935243824900226	14.0
Pathological stage prediction	LUAD	H-optimus-1	DS-MIL	F1-score	48.701	49.568	50.184	50.812	50.61	49.975	0.8567671795768081	49.224010455465596	50.72598954453441	15.0
Pathological stage prediction	LUAD	H-optimus-1	CAMIL	F1-score	48.789	49.697	50.224	50.051	50.757	49.9036	0.7310422696397231	49.262813197938655	50.54438680206134	17.0
Pathological stage prediction	LUAD	H-optimus-1	AB-MIL	F1-score	48.728	49.478	50.016	50.489	50.86	49.9142	0.8415219545561469	49.17657348438116	50.65182651561884	16.0
Pathological stage prediction	LUAD	H-optimus-1	SCMIL	F1-score	48.686	49.595	50.248	50.033	50.682	49.8488	0.7589517112438714	49.183549493751414	50.51405050624858	18.0
Pathological stage prediction	LUAD	H-optimus-1	IB-MIL	F1-score	48.298	48.978	49.43	50.633	50.903	49.6484	1.1027435331934614	48.681802675228205	50.6149973247718	19.0
Pathological stage prediction	LUAD	UNI2-h	SparseAGE-MTL	Accuracy	55.462	55.52	55.642	55.729	55.795	55.6296	0.1391880023565238	55.50759633671074	55.751603663289266	2.0
Pathological stage prediction	LUAD	UNI2-h	SparseAGE-MIL	Accuracy	54.793	55.424	55.857	56.186	56.04	55.66	0.5628654368496969	55.16662669143943	56.15337330856056	1.0
Pathological stage prediction	LUAD	UNI2-h	Mamba-MIL	Accuracy	54.409	55.162	55.766	56.244	56.125	55.5412	0.7600912445226563	54.87495064879281	56.207449351207195	3.0
Pathological stage prediction	LUAD	UNI2-h	TKA-MIL	Accuracy	54.573	55.342	55.297	55.782	56.309	55.4606	0.6426011982559622	54.897335215004524	56.023864784995475	5.0
Pathological stage prediction	LUAD	UNI2-h	WiKG	Accuracy	54.808	55.351	55.712	55.67	56.066	55.5214	0.4724868252131495	55.10724703741733	55.93555296258267	4.0
Pathological stage prediction	LUAD	UNI2-h	RRT-MIL	Accuracy	54.67	54.718	55.438	55.977	56.478	55.4562	0.7871926066725969	54.76619525747717	56.14620474252283	6.0
Pathological stage prediction	LUAD	UNI2-h	MHIM-MIL	Accuracy	54.419	55.237	55.763	55.611	56.168	55.4396	0.6609090709015882	54.860287657082985	56.01891234291701	7.0
Pathological stage prediction	LUAD	UNI2-h	HMKGN	Accuracy	54.733	55.145	55.443	55.713	56.026	55.412	0.5002219507378717	54.97353612801052	55.850463871989476	8.0
Pathological stage prediction	LUAD	UNI2-h	ACMIL	Accuracy	53.988	54.783	55.402	55.905	56.377	55.291	0.9386940396103524	54.468198396404084	56.11380160359591	9.0
Pathological stage prediction	LUAD	UNI2-h	Patch-GCN	Accuracy	53.97	55.098	55.391	55.743	55.932	55.2268	0.7724744008703472	54.54969633367999	55.903903666320005	11.0
Pathological stage prediction	LUAD	UNI2-h	Trans-MIL	Accuracy	54.458	54.886	55.203	55.48	55.778	55.161	0.5133341991334683	54.71104273554037	55.610957264459635	13.0
Pathological stage prediction	LUAD	UNI2-h	DTFD-MIL	Accuracy	54.376	55.102	55.033	55.617	56.119	55.2494	0.6562616094211214	54.6741613366819	55.824638663318105	10.0
Pathological stage prediction	LUAD	UNI2-h	HIGT	Accuracy	53.864	54.708	55.23	55.733	56.277	55.1624	0.9306998979262875	54.3466055705412	55.978194429458796	12.0
Pathological stage prediction	LUAD	UNI2-h	CLAM	Accuracy	54.296	54.772	55.073	55.353	55.617	55.0222	0.513751593671494	54.57187687309666	55.47252312690333	14.0
Pathological stage prediction	LUAD	UNI2-h	DS-MIL	Accuracy	54.018	54.574	54.927	55.225	56.102	54.9692	0.7764365395832414	54.28862336597265	55.649776634027354	15.0
Pathological stage prediction	LUAD	UNI2-h	CAMIL	Accuracy	54.344	54.663	54.922	55.145	55.295	54.8738	0.380265302124715	54.540482766506145	55.20711723349386	16.0
Pathological stage prediction	LUAD	UNI2-h	AB-MIL	Accuracy	53.951	54.659	54.691	55.223	55.764	54.8576	0.6790064800868993	54.26242457851823	55.45277542148177	17.0
Pathological stage prediction	LUAD	UNI2-h	SCMIL	Accuracy	53.503	54.054	55.025	55.26	55.437	54.6558	0.8370709050014805	53.92207500133633	55.38952499866367	18.0
Pathological stage prediction	LUAD	UNI2-h	IB-MIL	Accuracy	53.514	54.329	54.33	54.948	55.518	54.5278	0.752246768022302	53.868426635612266	55.18717336438773	19.0
Pathological stage prediction	LUAD	UNI2-h	SparseAGE-MTL	AUC	69.302	69.013	69.136	69.293	69.316	69.212	0.13309207339282206	69.09533965403789	69.32866034596212	3.0
Pathological stage prediction	LUAD	UNI2-h	SparseAGE-MIL	AUC	69.542	68.764	69.274	69.538	69.21	69.2656	0.3183406979950899	68.98656207523707	69.54463792476294	2.0
Pathological stage prediction	LUAD	UNI2-h	Mamba-MIL	AUC	69.621	68.087	69.023	69.209	69.465	69.081	0.601423311819552	68.55382922387523	69.60817077612478	7.0
Pathological stage prediction	LUAD	UNI2-h	TKA-MIL	AUC	69.771	68.13	68.632	69.407	69.556	69.0992	0.6914381389538765	68.49312774907277	69.70527225092722	4.0
Pathological stage prediction	LUAD	UNI2-h	WiKG	AUC	69.725	68.649	69.19	69.445	69.383	69.2784	0.400657958862666	68.92720781475666	69.62959218524335	1.0
Pathological stage prediction	LUAD	UNI2-h	RRT-MIL	AUC	69.46	68.608	68.895	69.17	69.313	69.0892	0.3403581936724876	68.79086288936172	69.38753711063829	6.0
Pathological stage prediction	LUAD	UNI2-h	MHIM-MIL	AUC	69.836	68.391	68.954	68.92	69.364	69.093	0.5402647499143346	68.6194370669911	69.56656293300891	5.0
Pathological stage prediction	LUAD	UNI2-h	HMKGN	AUC	69.35	68.205	68.596	68.883	69.129	68.8326	0.44943219733347906	68.43865530975022	69.22654469024978	12.0
Pathological stage prediction	LUAD	UNI2-h	ACMIL	AUC	69.571	68.13	68.787	69.279	69.124	68.9782	0.5520758100116322	68.49428421635164	69.46211578364836	9.0
Pathological stage prediction	LUAD	UNI2-h	Patch-GCN	AUC	69.734	68.298	68.39	68.917	69.349	68.9376	0.614996178849916	68.39853208137008	69.47666791862993	11.0
Pathological stage prediction	LUAD	UNI2-h	Trans-MIL	AUC	69.719	68.286	68.426	68.897	69.404	68.9464	0.6155674617781512	68.406831329805	69.48596867019499	10.0
Pathological stage prediction	LUAD	UNI2-h	DTFD-MIL	AUC	69.4	68.031	68.727	69.148	69.626	68.9864	0.6297509825319839	68.43439892571119	69.53840107428881	8.0
Pathological stage prediction	LUAD	UNI2-h	HIGT	AUC	69.694	68.009	68.435	68.688	68.896	68.7444	0.6253889189936137	68.19622244298402	69.29257755701597	13.0
Pathological stage prediction	LUAD	UNI2-h	CLAM	AUC	69.222	68.179	68.505	68.768	69.019	68.7386	0.4125788409504289	68.37695870089826	69.10024129910175	14.0
Pathological stage prediction	LUAD	UNI2-h	DS-MIL	AUC	69.242	67.942	68.234	68.53	69.091	68.6078	0.553344558119083	68.12277210960193	69.09282789039807	15.0
Pathological stage prediction	LUAD	UNI2-h	CAMIL	AUC	69.1	67.66	68.121	68.52	68.816	68.4434	0.5686561351115458	67.94495092061877	68.94184907938123	16.0
Pathological stage prediction	LUAD	UNI2-h	AB-MIL	AUC	68.712	67.463	68.23	68.414	68.498	68.2634	0.47976952800277317	67.8428634669663	68.6839365330337	18.0
Pathological stage prediction	LUAD	UNI2-h	SCMIL	AUC	68.77	67.671	68.116	68.556	68.429	68.3084	0.42784962311540825	67.93337327015799	68.68342672984203	17.0
Pathological stage prediction	LUAD	UNI2-h	IB-MIL	AUC	68.7	67.708	68.0	68.212	68.484	68.2208	0.3907367400181359	67.87830414650101	68.56329585349899	19.0
Pathological stage prediction	LUAD	UNI2-h	SparseAGE-MTL	F1-score	50.648	50.529	50.522	50.991	50.779	50.6938	0.19644261248517306	50.52161045820376	50.865989541796246	2.0
Pathological stage prediction	LUAD	UNI2-h	SparseAGE-MIL	F1-score	50.707	50.448	50.18	51.351	50.996	50.7364	0.4579151668158634	50.33501965915606	51.137780340843946	1.0
Pathological stage prediction	LUAD	UNI2-h	Mamba-MIL	F1-score	50.616	50.375	50.134	51.287	50.939	50.6702	0.4556003731341751	50.27084866527831	51.069551334721695	3.0
Pathological stage prediction	LUAD	UNI2-h	TKA-MIL	F1-score	50.367	50.086	49.769	51.972	50.721	50.583	0.8521481678675381	49.83605919774054	51.32994080225946	7.0
Pathological stage prediction	LUAD	UNI2-h	WiKG	F1-score	50.58	50.17	49.923	51.447	50.946	50.6132	0.6082521681013556	50.08004346742818	51.146356532571815	5.0
Pathological stage prediction	LUAD	UNI2-h	RRT-MIL	F1-score	50.387	50.053	49.811	52.044	50.739	50.6068	0.8762597788327376	49.83872443888378	51.37487556111622	6.0
Pathological stage prediction	LUAD	UNI2-h	MHIM-MIL	F1-score	50.679	50.452	49.641	51.457	50.946	50.635	0.6700496250278789	50.047675608134654	51.22232439186534	4.0
Pathological stage prediction	LUAD	UNI2-h	HMKGN	F1-score	50.358	49.765	49.12	51.21	51.049	50.3004	0.8762261694334411	49.53235389882117	51.068446101178836	10.0
Pathological stage prediction	LUAD	UNI2-h	ACMIL	F1-score	50.136	49.53	49.701	51.628	50.77	50.353	0.8586378747760897	49.600370718826326	51.10562928117368	9.0
Pathological stage prediction	LUAD	UNI2-h	Patch-GCN	F1-score	50.375	49.704	49.19	51.141	51.067	50.2954	0.8497654382239845	49.5505477523589	51.0402522476411	11.0
Pathological stage prediction	LUAD	UNI2-h	Trans-MIL	F1-score	50.153	49.832	49.558	51.795	50.441	50.3558	0.8704215645306597	49.592841859350074	51.11875814064993	8.0
Pathological stage prediction	LUAD	UNI2-h	DTFD-MIL	F1-score	50.466	49.846	49.21	51.172	50.391	50.217	0.7341648316284285	49.57347615167735	50.86052384832265	13.0
Pathological stage prediction	LUAD	UNI2-h	HIGT	F1-score	50.44	49.404	49.148	51.439	50.843	50.2548	0.9658512825481973	49.40819402341822	51.10140597658179	12.0
Pathological stage prediction	LUAD	UNI2-h	CLAM	F1-score	49.96	49.652	49.343	51.608	50.296	50.1718	0.8775045299028353	49.40263336646472	50.940966633535275	14.0
Pathological stage prediction	LUAD	UNI2-h	DS-MIL	F1-score	50.241	49.874	48.841	51.216	50.574	50.1492	0.8823359337576585	49.37579845426583	50.92260154573417	15.0
Pathological stage prediction	LUAD	UNI2-h	CAMIL	F1-score	49.773	49.51	49.209	51.414	50.104	50.002	0.8554972238411997	49.252123620748065	50.75187637925194	16.0
Pathological stage prediction	LUAD	UNI2-h	AB-MIL	F1-score	49.846	49.516	48.485	50.827	50.277	49.7902	0.8794564798783393	49.019322406873826	50.56107759312617	17.0
Pathological stage prediction	LUAD	UNI2-h	SCMIL	F1-score	49.353	49.522	48.879	50.844	49.988	49.7172	0.7443679869526909	49.06473269171245	50.369667308287546	18.0
Pathological stage prediction	LUAD	UNI2-h	IB-MIL	F1-score	49.416	49.191	48.905	50.858	49.706	49.6152	0.7544545711969659	48.95389141080431	50.27650858919569	19.0
Pathological stage prediction	LUAD	PLIP	SparseAGE-MTL	Accuracy	55.507	55.573	55.171	55.193	55.36	55.3608	0.18068259462383232	55.20242472293947	55.519175277060526	2.0
Pathological stage prediction	LUAD	PLIP	SparseAGE-MIL	Accuracy	55.579	56.452	54.614	55.016	55.343	55.4008	0.6905148079512854	54.795537084380676	56.00606291561932	1.0
Pathological stage prediction	LUAD	PLIP	Mamba-MIL	Accuracy	55.555	55.714	54.789	55.072	55.316	55.2892	0.37053974145832047	54.96440759629573	55.61399240370427	6.0
Pathological stage prediction	LUAD	PLIP	TKA-MIL	Accuracy	55.811	56.045	54.045	55.186	55.494	55.3162	0.7811035142668349	54.63153258229707	56.000867417702935	4.0
Pathological stage prediction	LUAD	PLIP	WiKG	Accuracy	55.739	56.04	54.059	55.185	55.492	55.303	0.7632899187071713	54.633946887250346	55.97205311274965	5.0
Pathological stage prediction	LUAD	PLIP	RRT-MIL	Accuracy	55.523	56.362	54.512	54.947	55.252	55.3192	0.6934671585590774	54.71134923497293	55.927050765027076	3.0
Pathological stage prediction	LUAD	PLIP	MHIM-MIL	Accuracy	55.851	56.106	54.26	54.768	55.043	55.2056	0.7647472131364724	54.53526951236274	55.875930487637255	7.0
Pathological stage prediction	LUAD	PLIP	HMKGN	Accuracy	55.867	55.713	54.02	54.834	55.332	55.1532	0.7484795922401607	54.49712871077603	55.809271289223965	8.0
Pathological stage prediction	LUAD	PLIP	ACMIL	Accuracy	55.276	56.137	54.127	54.587	54.961	55.0176	0.7585537555111035	54.352698317331054	55.68250168266895	10.0
Pathological stage prediction	LUAD	PLIP	Patch-GCN	Accuracy	55.608	55.69	54.284	54.604	54.907	55.0186	0.616878270001464	54.47788235573823	55.55931764426177	9.0
Pathological stage prediction	LUAD	PLIP	Trans-MIL	Accuracy	55.642	55.802	54.091	54.519	54.852	54.9812	0.730264814981525	54.341094666993	55.621305333007	12.0
Pathological stage prediction	LUAD	PLIP	DTFD-MIL	Accuracy	55.218	55.642	54.079	54.807	55.249	54.999	0.5931218255974072	54.47910579737797	55.518894202622036	11.0
Pathological stage prediction	LUAD	PLIP	HIGT	Accuracy	55.332	55.777	54.245	54.307	54.888	54.9098	0.6588039920947661	54.33233284001252	55.487267159987475	13.0
Pathological stage prediction	LUAD	PLIP	CLAM	Accuracy	55.532	55.432	53.852	54.507	55.054	54.8754	0.6992659007845311	54.26246641330728	55.48833358669272	14.0
Pathological stage prediction	LUAD	PLIP	DS-MIL	Accuracy	55.481	55.622	53.856	54.321	54.581	54.7722	0.7589662047812142	54.1069367896058	55.4374632103942	15.0
Pathological stage prediction	LUAD	PLIP	CAMIL	Accuracy	55.286	55.763	53.348	54.166	54.747	54.662	0.9462312085320379	53.83259177655391	55.491408223446086	16.0
Pathological stage prediction	LUAD	PLIP	AB-MIL	Accuracy	54.664	55.297	53.854	54.208	54.424	54.4894	0.5408093934095445	54.01535966591861	54.9634403340814	18.0
Pathological stage prediction	LUAD	PLIP	SCMIL	Accuracy	54.965	55.236	53.282	54.437	54.684	54.5208	0.7545042743417706	53.859447844077	55.182152155923	17.0
Pathological stage prediction	LUAD	PLIP	IB-MIL	Accuracy	55.0	55.434	52.991	53.826	54.452	54.3406	0.9655277313469555	53.49427762855045	55.186922371449555	19.0
Pathological stage prediction	LUAD	PLIP	SparseAGE-MTL	AUC	68.855	69.071	69.089	69.129	69.199	69.0686	0.12913094129603322	68.95541173940731	69.1817882605927	1.0
Pathological stage prediction	LUAD	PLIP	SparseAGE-MIL	AUC	67.936	68.46	68.944	69.527	69.884	68.9502	0.7863868004996004	68.26090157772992	69.63949842227007	2.0
Pathological stage prediction	LUAD	PLIP	Mamba-MIL	AUC	68.18	68.661	68.663	69.057	69.46	68.8042	0.4806378054210845	68.38290238825267	69.22549761174731	7.0
Pathological stage prediction	LUAD	PLIP	TKA-MIL	AUC	67.842	68.477	68.963	69.454	69.772	68.9016	0.7696670059187937	68.22695712385293	69.57624287614708	3.0
Pathological stage prediction	LUAD	PLIP	WiKG	AUC	67.927	68.52	69.0	69.446	69.269	68.8324	0.6149303212559925	68.29338980809636	69.37141019190365	4.0
Pathological stage prediction	LUAD	PLIP	RRT-MIL	AUC	68.159	68.536	68.784	68.947	69.614	68.808	0.5396105076812345	68.33501053559303	69.28098946440699	6.0
Pathological stage prediction	LUAD	PLIP	MHIM-MIL	AUC	67.906	68.45	68.907	69.232	69.647	68.8284	0.6769758489045224	68.23500450522775	69.42179549477225	5.0
Pathological stage prediction	LUAD	PLIP	HMKGN	AUC	67.582	67.975	68.743	68.949	69.158	68.4814	0.672724535006717	67.89173094616046	69.07106905383952	14.0
Pathological stage prediction	LUAD	PLIP	ACMIL	AUC	67.776	68.375	68.823	69.268	69.09	68.6664	0.6007514461072916	68.13981814013773	69.19298185986226	8.0
Pathological stage prediction	LUAD	PLIP	Patch-GCN	AUC	68.039	68.55	68.491	68.92	69.146	68.6292	0.4258388192732083	68.25593581743756	69.00246418256243	9.0
Pathological stage prediction	LUAD	PLIP	Trans-MIL	AUC	67.82	68.306	68.635	68.934	69.15	68.569	0.525669097436785	68.10823072046847	69.02976927953154	10.0
Pathological stage prediction	LUAD	PLIP	DTFD-MIL	AUC	67.893	68.251	68.449	68.752	69.396	68.5482	0.5673964222657727	68.05085510761243	69.04554489238755	11.0
Pathological stage prediction	LUAD	PLIP	HIGT	AUC	67.772	68.082	68.414	69.068	69.16	68.4992	0.606284751581299	67.96776798404312	69.03063201595688	13.0
Pathological stage prediction	LUAD	PLIP	CLAM	AUC	67.628	68.143	68.611	68.463	68.841	68.3372	0.4704478717137517	67.92483425895935	68.74956574104064	15.0
Pathological stage prediction	LUAD	PLIP	DS-MIL	AUC	67.781	68.328	68.74	68.644	69.026	68.5038	0.4747327669331415	68.08767838270045	68.91992161729955	12.0
Pathological stage prediction	LUAD	PLIP	CAMIL	AUC	67.684	68.031	68.275	68.559	68.811	68.272	0.44065973267363734	67.88574471405559	68.65825528594442	16.0
Pathological stage prediction	LUAD	PLIP	AB-MIL	AUC	67.518	67.465	68.016	68.367	68.737	68.0206	0.5464753425361457	67.54159324253618	68.49960675746382	17.0
Pathological stage prediction	LUAD	PLIP	SCMIL	AUC	67.247	67.653	67.887	68.135	68.902	67.9648	0.6176205955115163	67.42343167873987	68.50616832126012	18.0
Pathological stage prediction	LUAD	PLIP	IB-MIL	AUC	67.195	67.554	67.842	68.146	68.88	67.9234	0.6399771870934151	67.36243526219913	68.48436473780087	19.0
Pathological stage prediction	LUAD	PLIP	SparseAGE-MTL	F1-score	50.397	50.424	50.441	50.462	50.136	50.372	0.1340578233450024	50.25449313688129	50.48950686311871	3.0
Pathological stage prediction	LUAD	PLIP	SparseAGE-MIL	F1-score	50.053	50.422	50.773	51.554	49.189	50.3982	0.8743916170686922	49.63176195486915	51.16463804513086	2.0
Pathological stage prediction	LUAD	PLIP	Mamba-MIL	F1-score	50.225	50.57	50.743	51.028	49.08	50.3292	0.756454691306757	49.66613822822907	50.99226177177093	4.0
Pathological stage prediction	LUAD	PLIP	TKA-MIL	F1-score	50.217	50.509	50.818	51.11	48.885	50.3078	0.8626869072844451	49.55162158534907	51.06397841465093	5.0
Pathological stage prediction	LUAD	PLIP	WiKG	F1-score	49.472	50.213	50.853	51.36	49.378	50.2552	0.8606118172556078	49.50084048195572	51.009559518044284	7.0
Pathological stage prediction	LUAD	PLIP	RRT-MIL	F1-score	49.903	50.414	50.97	50.758	49.107	50.2304	0.7463741019086882	49.57617425442284	50.88462574557717	8.0
Pathological stage prediction	LUAD	PLIP	MHIM-MIL	F1-score	49.72	50.119	51.027	51.209	49.244	50.2638	0.8415097741559526	49.52618416097267	51.00141583902734	6.0
Pathological stage prediction	LUAD	PLIP	HMKGN	F1-score	49.809	50.212	50.53	50.777	49.256	50.1168	0.6023659186906253	49.58880299252363	50.64479700747636	10.0
Pathological stage prediction	LUAD	PLIP	ACMIL	F1-score	50.065	50.309	50.593	50.768	49.098	50.1666	0.6549819081470888	49.59248304430543	50.74071695569457	9.0
Pathological stage prediction	LUAD	PLIP	Patch-GCN	F1-score	49.978	50.342	50.668	51.723	49.388	50.4198	0.8697391562991744	49.65744001653812	51.18215998346189	1.0
Pathological stage prediction	LUAD	PLIP	Trans-MIL	F1-score	49.733	50.292	50.187	50.738	49.01	49.992	0.6549706100276571	49.41789294754375	50.566107052456246	12.0
Pathological stage prediction	LUAD	PLIP	DTFD-MIL	F1-score	49.34	49.984	50.537	51.029	49.25	50.028	0.7651218857149494	49.357341097367666	50.69865890263233	11.0
Pathological stage prediction	LUAD	PLIP	HIGT	F1-score	49.723	50.257	50.155	50.738	49.009	49.9764	0.6501429073672954	49.40652461550265	50.54627538449735	13.0
Pathological stage prediction	LUAD	PLIP	CLAM	F1-score	49.57	49.957	50.394	50.79	48.919	49.926	0.7258212589887407	49.289789615551584	50.56221038444842	14.0
Pathological stage prediction	LUAD	PLIP	DS-MIL	F1-score	49.484	49.939	50.346	50.697	48.853	49.8638	0.7242856480698753	49.228935637869	50.498664362130995	15.0
Pathological stage prediction	LUAD	PLIP	CAMIL	F1-score	49.368	49.836	50.254	50.716	48.684	49.7716	0.7865295925774191	49.082176414955214	50.461023585044785	16.0
Pathological stage prediction	LUAD	PLIP	AB-MIL	F1-score	49.285	49.855	50.349	50.234	48.498	49.6442	0.76351863107589	48.974946412020074	50.31345358797992	17.0
Pathological stage prediction	LUAD	PLIP	SCMIL	F1-score	48.863	49.51	50.207	50.71	48.743	49.6066	0.8494188012988646	48.862051593020304	50.351148406979696	18.0
Pathological stage prediction	LUAD	PLIP	IB-MIL	F1-score	48.702	49.392	50.066	50.673	48.55	49.4766	0.9006268927808028	48.68716572178806	50.26603427821193	19.0
Pathological stage prediction	LUAD	UNI	SparseAGE-MTL	Accuracy	55.187	55.336	55.365	55.591	55.06	55.3078	0.20016668054399075	55.132346168625475	55.483253831374526	1.0
Pathological stage prediction	LUAD	UNI	SparseAGE-MIL	Accuracy	54.79	55.38	55.792	56.371	53.896	55.2458	0.9502805901416705	54.41284233707589	56.07875766292412	2.0
Pathological stage prediction	LUAD	UNI	Mamba-MIL	Accuracy	54.579	55.144	55.671	56.12	54.498	55.2024	0.6981749780678189	54.59042264922956	55.814377350770435	4.0
Pathological stage prediction	LUAD	UNI	TKA-MIL	Accuracy	54.707	55.309	55.814	56.285	53.916	55.2062	0.9297331337539821	54.39125297670094	56.021147023299065	3.0
Pathological stage prediction	LUAD	UNI	WiKG	Accuracy	54.566	55.527	55.781	56.047	54.003	55.1848	0.8653769121024651	54.42626369216497	55.94333630783503	5.0
Pathological stage prediction	LUAD	UNI	RRT-MIL	Accuracy	54.754	55.025	55.352	56.162	54.337	55.126	0.6883817981324015	54.52260674992174	55.72939325007825	6.0
Pathological stage prediction	LUAD	UNI	MHIM-MIL	Accuracy	54.98	54.922	55.445	55.891	54.379	55.1234	0.5718157920169752	54.62218135922932	55.62461864077067	7.0
Pathological stage prediction	LUAD	UNI	HMKGN	Accuracy	54.48	54.771	55.768	55.949	53.963	54.9862	0.8496591669604934	54.24144090322843	55.730959096771564	9.0
Pathological stage prediction	LUAD	UNI	ACMIL	Accuracy	54.493	55.467	55.657	55.95	53.944	55.1022	0.8473781328309091	54.35944031779855	55.844959682201456	8.0
Pathological stage prediction	LUAD	UNI	Patch-GCN	Accuracy	54.27	54.855	55.443	55.818	54.156	54.9084	0.7227864829948039	54.274849713995806	55.541950286004194	12.0
Pathological stage prediction	LUAD	UNI	Trans-MIL	Accuracy	54.48	54.982	55.51	55.938	53.819	54.9458	0.8352755234053012	54.213648722691815	55.67795127730818	11.0
Pathological stage prediction	LUAD	UNI	DTFD-MIL	Accuracy	54.485	54.819	55.582	55.815	54.06	54.9522	0.73707374122268	54.306126379996826	55.59827362000317	10.0
Pathological stage prediction	LUAD	UNI	HIGT	Accuracy	54.432	55.013	55.464	55.909	53.684	54.9004	0.8727292249031197	54.13541910584904	55.66538089415096	13.0
Pathological stage prediction	LUAD	UNI	CLAM	Accuracy	54.481	55.093	55.533	55.387	53.863	54.8714	0.6931715516378328	54.26380834586377	55.47899165413623	14.0
Pathological stage prediction	LUAD	UNI	DS-MIL	Accuracy	54.457	54.832	55.048	55.867	54.086	54.858	0.6729862554317133	54.268101538093205	55.44789846190679	15.0
Pathological stage prediction	LUAD	UNI	CAMIL	Accuracy	54.411	54.958	54.828	55.41	53.625	54.6464	0.6730210249316128	54.0564710612828	55.2363289387172	16.0
Pathological stage prediction	LUAD	UNI	AB-MIL	Accuracy	53.924	54.811	55.013	55.267	53.47	54.497	0.7649852939762969	53.82646082530548	55.16753917469452	17.0
Pathological stage prediction	LUAD	UNI	SCMIL	Accuracy	54.271	54.567	54.871	55.08	53.145	54.3868	0.7587695302264041	53.721709182454006	55.051890817545996	18.0
Pathological stage prediction	LUAD	UNI	IB-MIL	Accuracy	54.224	54.495	54.828	55.008	53.056	54.3222	0.7695649420289383	53.64764658679687	54.99675341320314	19.0
Pathological stage prediction	LUAD	UNI	SparseAGE-MTL	AUC	68.923	68.81	68.813	68.983	68.957	68.8972	0.08108144053974257	68.82612898379789	68.96827101620211	3.0
Pathological stage prediction	LUAD	UNI	SparseAGE-MIL	AUC	68.486	68.595	68.494	69.863	69.21	68.9296	0.6017360717125061	68.40215507774175	69.45704492225823	2.0
Pathological stage prediction	LUAD	UNI	Mamba-MIL	AUC	68.722	68.506	68.37	69.768	69.395	68.9522	0.6026285754923996	68.42397276368594	69.48042723631407	1.0
Pathological stage prediction	LUAD	UNI	TKA-MIL	AUC	68.707	68.238	67.821	69.797	69.176	68.7478	0.7753539191878766	68.06817232458941	69.42742767541058	7.0
Pathological stage prediction	LUAD	UNI	WiKG	AUC	68.677	68.293	67.84	69.79	69.183	68.7566	0.7601232136963069	68.0903226265766	69.42287737342342	6.0
Pathological stage prediction	LUAD	UNI	RRT-MIL	AUC	68.581	68.446	68.196	69.685	69.325	68.8466	0.6296993727168563	68.29464416370872	69.39855583629127	5.0
Pathological stage prediction	LUAD	UNI	MHIM-MIL	AUC	68.625	68.725	68.302	69.598	69.018	68.8536	0.488420208427127	68.42548081124995	69.28171918875005	4.0
Pathological stage prediction	LUAD	UNI	HMKGN	AUC	68.519	68.292	68.389	69.36	68.893	68.6906	0.43827879255104246	68.30643170008966	69.07476829991035	8.0
Pathological stage prediction	LUAD	UNI	ACMIL	AUC	68.693	68.411	67.702	69.411	68.965	68.6364	0.6393542054291985	68.07598132970429	69.1968186702957	10.0
Pathological stage prediction	LUAD	UNI	Patch-GCN	AUC	68.42	68.517	68.08	69.474	68.803	68.6588	0.5238050209763189	68.19966465552737	69.11793534447263	9.0
Pathological stage prediction	LUAD	UNI	Trans-MIL	AUC	68.672	68.056	67.895	69.31	68.894	68.5654	0.5879403030920772	68.05004760210511	69.08075239789488	12.0
Pathological stage prediction	LUAD	UNI	DTFD-MIL	AUC	68.687	68.43	67.709	69.222	68.83	68.5756	0.5628403858999422	68.08224864956503	69.06895135043496	11.0
Pathological stage prediction	LUAD	UNI	HIGT	AUC	68.599	68.254	67.97	68.947	68.591	68.4722	0.37264017496775664	68.14556648514888	68.79883351485113	13.0
Pathological stage prediction	LUAD	UNI	CLAM	AUC	68.214	67.857	68.009	69.21	68.657	68.3894	0.5486148922513836	67.90851784452322	68.87028215547677	15.0
Pathological stage prediction	LUAD	UNI	DS-MIL	AUC	68.566	67.873	67.724	69.129	68.786	68.4156	0.6003085040210573	67.88940639599478	68.94179360400521	14.0
Pathological stage prediction	LUAD	UNI	CAMIL	AUC	68.311	67.548	67.381	68.989	68.597	68.1652	0.6859775506530811	67.56391416575475	68.76648583424524	17.0
Pathological stage prediction	LUAD	UNI	AB-MIL	AUC	68.423	67.945	67.51	68.839	68.273	68.198	0.5011197461685168	67.75874917561829	68.6372508243817	16.0
Pathological stage prediction	LUAD	UNI	SCMIL	AUC	67.835	67.681	67.468	69.115	68.657	68.1512	0.702242265888345	67.53565751426568	68.76674248573433	18.0
Pathological stage prediction	LUAD	UNI	IB-MIL	AUC	67.961	67.508	67.128	68.605	67.987	67.8378	0.5564662613312704	67.35003581609142	68.32556418390858	19.0
Pathological stage prediction	LUAD	UNI	SparseAGE-MTL	F1-score	50.276	50.267	50.163	50.681	50.324	50.3422	0.19828439172057805	50.16839606752435	50.51600393247565	3.0
Pathological stage prediction	LUAD	UNI	SparseAGE-MIL	F1-score	49.85	49.907	49.311	51.574	51.149	50.3582	0.9568190529039436	49.5195111217716	51.19688887822839	2.0
Pathological stage prediction	LUAD	UNI	Mamba-MIL	F1-score	49.942	50.038	49.501	51.294	50.511	50.2572	0.6816536510574853	49.65970423085682	50.85469576914318	6.0
Pathological stage prediction	LUAD	UNI	TKA-MIL	F1-score	49.856	49.607	49.314	51.605	50.973	50.271	0.9748499884597617	49.41650630991212	51.12549369008788	5.0
Pathological stage prediction	LUAD	UNI	WiKG	F1-score	50.384	49.958	48.983	51.224	50.704	50.2506	0.8460643001569093	49.50899194291324	50.992208057086756	7.0
Pathological stage prediction	LUAD	UNI	RRT-MIL	F1-score	50.042	49.569	49.68	51.406	50.682	50.2758	0.7667393298898908	49.603723345038674	50.94787665496132	4.0
Pathological stage prediction	LUAD	UNI	MHIM-MIL	F1-score	50.03	49.8	49.527	51.497	51.04	50.3788	0.8470228450283971	49.63635174128832	51.121248258711674	1.0
Pathological stage prediction	LUAD	UNI	HMKGN	F1-score	50.007	49.73	49.53	50.645	50.274	50.0372	0.4410302710699134	49.650619922830984	50.42378007716901	10.0
Pathological stage prediction	LUAD	UNI	ACMIL	F1-score	49.988	49.36	48.826	51.559	50.611	50.0688	1.0686621074970317	49.13207636200212	51.00552363799789	9.0
Pathological stage prediction	LUAD	UNI	Patch-GCN	F1-score	50.322	49.666	49.147	51.096	50.223	50.0908	0.733582101744583	49.447786936941405	50.7338130630586	8.0
Pathological stage prediction	LUAD	UNI	Trans-MIL	F1-score	50.139	49.781	48.848	50.959	50.421	50.0296	0.7884997146480157	49.33844952682068	50.72075047317932	11.0
Pathological stage prediction	LUAD	UNI	DTFD-MIL	F1-score	49.666	49.483	49.284	50.929	50.441	49.9606	0.6966457492872565	49.34996307735611	50.57123692264389	12.0
Pathological stage prediction	LUAD	UNI	HIGT	F1-score	49.597	49.678	49.158	50.885	50.188	49.9012	0.6604579471851323	49.32228308445512	50.48011691554488	13.0
Pathological stage prediction	LUAD	UNI	CLAM	F1-score	49.418	49.198	48.891	50.924	50.378	49.7618	0.8550983569157413	49.01227324302331	50.51132675697669	14.0
Pathological stage prediction	LUAD	UNI	DS-MIL	F1-score	49.522	49.029	49.124	50.925	50.133	49.7466	0.7891383275446688	49.054889757936174	50.43831024206383	15.0
Pathological stage prediction	LUAD	UNI	CAMIL	F1-score	49.718	49.322	49.038	50.552	50.058	49.7376	0.5975891565281287	49.21379000916745	50.261409990832554	16.0
Pathological stage prediction	LUAD	UNI	AB-MIL	F1-score	49.485	48.939	48.453	50.833	50.086	49.5592	0.9372722123268122	48.737644682967726	50.38075531703227	18.0
Pathological stage prediction	LUAD	UNI	SCMIL	F1-score	49.386	49.164	48.96	50.62	49.708	49.5676	0.650443540977999	48.99746109852423	50.13773890147577	17.0
Pathological stage prediction	LUAD	UNI	IB-MIL	F1-score	49.571	48.453	48.279	50.597	50.004	49.3808	0.9973054697533733	48.506623212717244	50.25497678728276	19.0
Pathological stage prediction	LUAD	ResNet-50	SparseAGE-MTL	Accuracy	54.88	55.286	55.227	55.11	54.953	55.0912	0.17352723129238082	54.9390966754341	55.2433033245659	2.0
Pathological stage prediction	LUAD	ResNet-50	SparseAGE-MIL	Accuracy	54.821	56.036	55.192	54.766	54.64	55.091	0.5668227236094202	54.59415797665656	55.58784202334344	3.0
Pathological stage prediction	LUAD	ResNet-50	Mamba-MIL	Accuracy	54.225	55.789	55.251	54.866	54.513	54.9288	0.6156144897579979	54.389190107963174	55.46840989203683	4.0
Pathological stage prediction	LUAD	ResNet-50	TKA-MIL	Accuracy	54.695	55.955	55.367	54.973	54.537	55.1054	0.5699322766785534	54.605832333216014	55.60496766678399	1.0
Pathological stage prediction	LUAD	ResNet-50	WiKG	Accuracy	53.839	55.868	55.395	55.024	54.072	54.8396	0.8646515483129615	54.08169950155973	55.59750049844026	7.0
Pathological stage prediction	LUAD	ResNet-50	RRT-MIL	Accuracy	53.95	56.1	55.361	54.83	54.297	54.9076	0.8548744352242614	54.158269519039834	55.65693048096017	5.0
Pathological stage prediction	LUAD	ResNet-50	MHIM-MIL	Accuracy	54.053	55.79	55.33	54.993	54.213	54.8758	0.7369020966179972	54.22987683312641	55.521723166873585	6.0
Pathological stage prediction	LUAD	ResNet-50	HMKGN	Accuracy	54.033	55.392	54.945	54.605	54.305	54.656	0.5336543825361139	54.18823130947016	55.123768690529836	8.0
Pathological stage prediction	LUAD	ResNet-50	ACMIL	Accuracy	53.544	55.93	55.115	54.525	54.045	54.6318	0.9297654005177873	53.816824693635446	55.44677530636455	10.0
Pathological stage prediction	LUAD	ResNet-50	Patch-GCN	Accuracy	53.752	55.727	55.245	54.263	53.971	54.5916	0.8535389856356872	53.84344009221557	55.339759907784426	12.0
Pathological stage prediction	LUAD	ResNet-50	Trans-MIL	Accuracy	53.85	55.674	55.209	54.348	54.089	54.634	0.7755162796485967	53.95423000937082	55.31376999062918	9.0
Pathological stage prediction	LUAD	ResNet-50	DTFD-MIL	Accuracy	54.06	55.307	54.871	54.565	54.292	54.619	0.4896871450222072	54.18977029236084	55.04822970763916	11.0
Pathological stage prediction	LUAD	ResNet-50	HIGT	Accuracy	53.628	55.137	55.117	54.586	54.056	54.5048	0.6616756758412687	53.92481569822624	55.084784301773766	13.0
Pathological stage prediction	LUAD	ResNet-50	CLAM	Accuracy	53.533	55.323	54.879	54.511	53.731	54.3954	0.7571055408593961	53.73176773344269	55.05903226655732	14.0
Pathological stage prediction	LUAD	ResNet-50	DS-MIL	Accuracy	53.463	55.02	54.43	54.498	53.855	54.2532	0.6045963115997327	53.7232479669404	54.7831520330596	15.0
Pathological stage prediction	LUAD	ResNet-50	CAMIL	Accuracy	53.283	55.075	54.303	54.422	53.852	54.187	0.668331130503436	53.60118193500029	54.772818064999704	17.0
Pathological stage prediction	LUAD	ResNet-50	AB-MIL	Accuracy	53.728	55.239	54.524	53.981	53.572	54.2088	0.6799335996992627	53.61281192234743	54.80478807765256	16.0
Pathological stage prediction	LUAD	ResNet-50	SCMIL	Accuracy	52.911	55.036	54.535	54.203	53.84	54.105	0.7995508113934966	53.40416281342954	54.80583718657046	18.0
Pathological stage prediction	LUAD	ResNet-50	IB-MIL	Accuracy	53.324	54.701	54.195	53.922	53.57	53.9424	0.5387014943361498	53.47020732092079	54.414592679079206	19.0
Pathological stage prediction	LUAD	ResNet-50	SparseAGE-MTL	AUC	68.708	68.616	68.487	68.463	68.807	68.6162	0.14576933833972402	68.4884275413714	68.74397245862862	2.0
Pathological stage prediction	LUAD	ResNet-50	SparseAGE-MIL	AUC	68.84	68.643	68.529	68.02	69.11	68.6284	0.4052644815426114	68.27317001959857	68.98362998040143	1.0
Pathological stage prediction	LUAD	ResNet-50	Mamba-MIL	AUC	68.642	68.234	68.344	67.92	69.183	68.4646	0.4774618309352096	68.04608625263201	68.883113747368	3.0
Pathological stage prediction	LUAD	ResNet-50	TKA-MIL	AUC	68.612	68.152	68.259	67.83	69.224	68.4154	0.5312765758058615	67.94971554896476	68.88108445103525	6.0
Pathological stage prediction	LUAD	ResNet-50	WiKG	AUC	68.948	68.441	68.025	67.628	69.06	68.4204	0.6066533606599389	67.88864488393999	68.95215511606001	5.0
Pathological stage prediction	LUAD	ResNet-50	RRT-MIL	AUC	68.741	68.499	68.318	67.633	69.13	68.4642	0.5552897441876631	67.97746707883687	68.95093292116314	4.0
Pathological stage prediction	LUAD	ResNet-50	MHIM-MIL	AUC	68.435	68.21	68.021	67.833	69.259	68.3516	0.5542163837347295	67.86580792075623	68.83739207924378	7.0
Pathological stage prediction	LUAD	ResNet-50	HMKGN	AUC	68.261	68.04	67.853	67.609	69.224	68.1974	0.6220034565820385	67.65218993162635	68.74261006837365	10.0
Pathological stage prediction	LUAD	ResNet-50	ACMIL	AUC	68.35	68.104	67.883	67.738	69.281	68.2712	0.6100948286946906	67.73642830420448	68.8059716957955	8.0
Pathological stage prediction	LUAD	ResNet-50	Patch-GCN	AUC	68.432	68.0	68.136	67.63	69.064	68.2524	0.5374912092304385	67.78126818259005	68.72353181740993	9.0
Pathological stage prediction	LUAD	ResNet-50	Trans-MIL	AUC	68.424	68.007	67.628	67.735	68.996	68.158	0.5602744863011331	67.66689775972819	68.64910224027182	12.0
Pathological stage prediction	LUAD	ResNet-50	DTFD-MIL	AUC	68.353	67.95	68.037	67.663	68.875	68.1756	0.4619240197261879	67.7707057446493	68.5804942553507	11.0
Pathological stage prediction	LUAD	ResNet-50	HIGT	AUC	68.585	67.78	67.677	67.541	68.919	68.1004	0.6123306296438196	67.56366853826518	68.63713146173481	13.0
Pathological stage prediction	LUAD	ResNet-50	CLAM	AUC	68.495	67.779	67.625	67.429	68.851	68.0358	0.6079319040813703	67.502924191219	68.568675808781	14.0
Pathological stage prediction	LUAD	ResNet-50	DS-MIL	AUC	68.228	67.979	67.735	67.125	68.602	67.9338	0.5542487708601621	67.44797953218911	68.4196204678109	16.0
Pathological stage prediction	LUAD	ResNet-50	CAMIL	AUC	68.301	67.829	67.431	67.513	68.858	67.9864	0.5949813442453487	67.4648758574179	68.50792414258211	15.0
Pathological stage prediction	LUAD	ResNet-50	AB-MIL	AUC	68.003	67.592	67.171	67.328	68.496	67.718	0.5370507424815609	67.24725426871825	68.18874573128176	18.0
Pathological stage prediction	LUAD	ResNet-50	SCMIL	AUC	68.247	67.877	67.136	66.965	68.602	67.7654	0.7037537211269304	67.14853266533557	68.38226733466443	17.0
Pathological stage prediction	LUAD	ResNet-50	IB-MIL	AUC	67.79	67.3	67.357	66.946	68.445	67.5676	0.5748132740290527	67.06375395040152	68.07144604959848	19.0
Pathological stage prediction	LUAD	ResNet-50	SparseAGE-MTL	F1-score	50.271	50.443	49.99	50.159	50.185	50.2096	0.16555603281064557	50.06448373896769	50.354716261032316	3.0
Pathological stage prediction	LUAD	ResNet-50	SparseAGE-MIL	F1-score	50.437	51.01	49.57	49.78	50.413	50.242	0.574916950524159	49.73806307394675	50.74593692605325	2.0
Pathological stage prediction	LUAD	ResNet-50	Mamba-MIL	F1-score	50.389	50.895	49.059	49.228	49.885	49.8912	0.7726332894717927	49.213957061680226	50.56844293831977	7.0
Pathological stage prediction	LUAD	ResNet-50	TKA-MIL	F1-score	50.723	50.65	48.638	49.539	50.173	49.9446	0.869967987916797	49.18203943678158	50.70716056321842	5.0
Pathological stage prediction	LUAD	ResNet-50	WiKG	F1-score	50.622	50.934	49.483	49.97	50.344	50.2706	0.5656065770480401	49.77482397611825	50.766376023881755	1.0
Pathological stage prediction	LUAD	ResNet-50	RRT-MIL	F1-score	50.19	50.76	48.926	49.702	50.318	49.9792	0.699095987686954	49.36641534870397	50.59198465129603	4.0
Pathological stage prediction	LUAD	ResNet-50	MHIM-MIL	F1-score	50.54	50.827	48.763	49.25	50.277	49.9314	0.8833738166823828	49.15708870977106	50.70571129022893	6.0
Pathological stage prediction	LUAD	ResNet-50	HMKGN	F1-score	50.33	50.847	48.125	49.026	49.751	49.6158	1.0740766732407885	48.67433028587001	50.55726971412999	11.0
Pathological stage prediction	LUAD	ResNet-50	ACMIL	F1-score	49.938	50.953	48.648	49.229	49.655	49.6846	0.8596565011677634	48.93107785342699	50.438122146573015	9.0
Pathological stage prediction	LUAD	ResNet-50	Patch-GCN	F1-score	49.913	50.905	48.646	49.219	49.616	49.6598	0.8424142092818708	48.92139138863092	50.39820861136907	10.0
Pathological stage prediction	LUAD	ResNet-50	Trans-MIL	F1-score	50.1	50.42	48.481	49.566	49.896	49.6926	0.7450602660187965	49.03952588235637	50.345674117643625	8.0
Pathological stage prediction	LUAD	ResNet-50	DTFD-MIL	F1-score	50.386	50.64	48.574	49.028	49.419	49.6094	0.8819828796524358	48.83630791983361	50.382492080166394	12.0
Pathological stage prediction	LUAD	ResNet-50	HIGT	F1-score	50.117	50.384	48.338	48.864	49.843	49.5092	0.8709349573877491	48.74579185066964	50.27260814933036	13.0
Pathological stage prediction	LUAD	ResNet-50	CLAM	F1-score	49.773	50.075	48.637	49.144	49.438	49.4134	0.5574507153103326	48.9247729041324	49.9020270958676	15.0
Pathological stage prediction	LUAD	ResNet-50	DS-MIL	F1-score	49.836	50.129	48.119	49.342	49.653	49.4158	0.7792019635498866	48.73279936499004	50.09880063500995	14.0
Pathological stage prediction	LUAD	ResNet-50	CAMIL	F1-score	50.208	50.383	48.172	48.749	49.089	49.3202	0.9507653233053895	48.48681744972432	50.15358255027568	16.0
Pathological stage prediction	LUAD	ResNet-50	AB-MIL	F1-score	49.425	50.331	48.242	48.813	49.129	49.188	0.774861277907215	48.50880414371111	49.867195856288895	17.0
Pathological stage prediction	LUAD	ResNet-50	SCMIL	F1-score	49.974	50.132	47.909	48.475	48.871	49.0722	0.9600238017882667	48.23070203552	49.91369796448001	18.0
Pathological stage prediction	LUAD	ResNet-50	IB-MIL	F1-score	49.431	49.762	47.476	48.82	49.065	48.9108	0.8783255091365616	48.140913746437825	49.68068625356218	19.0
Pathological stage prediction	LUSC	CONCH	SparseAGE-MTL	Accuracy	54.166	54.181	54.184	53.981	54.045	54.1114	0.0928832600633697	54.0299842328784	54.19281576712161	1.0
Pathological stage prediction	LUSC	CONCH	SparseAGE-MIL	Accuracy	54.038	54.259	55.043	53.319	53.753	54.0824	0.6417155132922989	53.5199115521044	54.644888447895596	2.0
Pathological stage prediction	LUSC	CONCH	Mamba-MIL	Accuracy	53.921	54.262	55.047	53.244	53.652	54.0252	0.6820115101667995	53.427390553517256	54.62300944648274	3.0
Pathological stage prediction	LUSC	CONCH	TKA-MIL	Accuracy	54.322	54.482	54.611	53.117	53.431	53.9926	0.6731465665068799	53.40256101924026	54.58263898075975	5.0
Pathological stage prediction	LUSC	CONCH	WiKG	Accuracy	53.74	54.306	54.858	53.063	53.806	53.9546	0.6713231710584681	53.36615929581988	54.54304070418012	7.0
Pathological stage prediction	LUSC	CONCH	RRT-MIL	Accuracy	53.869	54.683	54.848	53.066	53.567	54.0066	0.7520607023372503	53.347389729376125	54.66581027062387	4.0
Pathological stage prediction	LUSC	CONCH	MHIM-MIL	Accuracy	53.777	54.256	54.577	53.368	53.828	53.9612	0.4662817817586256	53.55248599781265	54.36991400218734	6.0
Pathological stage prediction	LUSC	CONCH	HMKGN	Accuracy	54.101	54.327	54.569	52.607	53.098	53.7404	0.8452785339756363	52.999480697338775	54.48131930266123	10.0
Pathological stage prediction	LUSC	CONCH	ACMIL	Accuracy	53.957	54.231	54.42	52.814	53.766	53.8376	0.624718576640715	53.290010023963184	54.38518997603682	8.0
Pathological stage prediction	LUSC	CONCH	Patch-GCN	Accuracy	53.983	53.852	54.267	52.934	53.534	53.714	0.5094148604035824	53.26747818740849	54.160521812591504	11.0
Pathological stage prediction	LUSC	CONCH	Trans-MIL	Accuracy	53.859	54.311	54.758	52.598	53.293	53.7638	0.8481843549606431	53.02033363294363	54.507266367056374	9.0
Pathological stage prediction	LUSC	CONCH	DTFD-MIL	Accuracy	53.44	54.09	54.211	52.873	53.233	53.5694	0.5695518413630158	53.07016579947283	54.06863420052717	14.0
Pathological stage prediction	LUSC	CONCH	HIGT	Accuracy	53.46	53.883	54.245	53.062	53.583	53.6466	0.4456986650193157	53.25592789511407	54.03727210488593	12.0
Pathological stage prediction	LUSC	CONCH	CLAM	Accuracy	53.431	54.179	54.263	52.886	53.183	53.5884	0.6095865812171387	53.0540738027609	54.1227261972391	13.0
Pathological stage prediction	LUSC	CONCH	DS-MIL	Accuracy	53.614	53.871	54.089	52.369	53.393	53.4672	0.6676055721756672	52.882017914915366	54.05238208508463	15.0
Pathological stage prediction	LUSC	CONCH	CAMIL	Accuracy	53.549	54.047	53.904	52.235	52.982	53.3434	0.7434307634205086	52.691754204359455	53.99504579564055	16.0
Pathological stage prediction	LUSC	CONCH	AB-MIL	Accuracy	53.409	53.731	53.941	52.121	53.175	53.2754	0.7090774287762938	52.65386622983461	53.89693377016538	17.0
Pathological stage prediction	LUSC	CONCH	SCMIL	Accuracy	53.538	53.696	53.91	52.363	52.815	53.2644	0.6504646800557266	52.694242569305636	53.83455743069437	18.0
Pathological stage prediction	LUSC	CONCH	IB-MIL	Accuracy	53.159	53.607	53.969	52.01	52.695	53.088	0.7692684836908382	52.413706443987486	53.762293556012516	19.0
Pathological stage prediction	LUSC	CONCH	SparseAGE-MTL	AUC	62.267	62.299	61.852	61.988	62.098	62.1008	0.1881082135367848	61.93591588098303	62.26568411901697	2.0
Pathological stage prediction	LUSC	CONCH	SparseAGE-MIL	AUC	62.507	62.468	61.385	61.749	62.295	62.0808	0.49286935388599756	61.64878096330833	62.512819036691674	3.0
Pathological stage prediction	LUSC	CONCH	Mamba-MIL	AUC	61.942	62.353	61.126	61.626	62.058	61.821	0.46767617001510925	61.41106376261667	62.230936237383325	7.0
Pathological stage prediction	LUSC	CONCH	TKA-MIL	AUC	62.45	62.399	61.58	61.945	62.228	62.1204	0.3607731974523622	61.80416834956633	62.43663165043366	1.0
Pathological stage prediction	LUSC	CONCH	WiKG	AUC	62.16	62.577	61.147	61.79	61.719	61.8786	0.5328013701183579	61.41157900782085	62.34562099217915	5.0
Pathological stage prediction	LUSC	CONCH	RRT-MIL	AUC	62.313	62.636	60.904	61.516	61.959	61.8656	0.6799450713109113	61.269601867036485	62.461598132963516	6.0
Pathological stage prediction	LUSC	CONCH	MHIM-MIL	AUC	62.336	62.423	61.298	61.606	61.78	61.8886	0.4812003740646918	61.46680927509486	62.31039072490513	4.0
Pathological stage prediction	LUSC	CONCH	HMKGN	AUC	62.186	62.347	61.031	61.407	61.613	61.7168	0.5464368215997174	61.23782700762569	62.19577299237431	8.0
Pathological stage prediction	LUSC	CONCH	ACMIL	AUC	62.095	62.338	60.725	61.143	62.012	61.6626	0.6917899247603996	61.05621939521782	62.26898060478217	9.0
Pathological stage prediction	LUSC	CONCH	Patch-GCN	AUC	61.922	62.11	60.991	61.422	61.632	61.6154	0.4376605990947777	61.23177357054551	61.99902642945449	10.0
Pathological stage prediction	LUSC	CONCH	Trans-MIL	AUC	62.026	61.877	60.696	61.211	61.615	61.485	0.5387118896033413	61.01279820906735	61.95720179093265	13.0
Pathological stage prediction	LUSC	CONCH	DTFD-MIL	AUC	61.895	62.095	60.702	61.551	61.693	61.5872	0.5358835694439612	61.117477340993645	62.05692265900636	11.0
Pathological stage prediction	LUSC	CONCH	HIGT	AUC	61.841	62.212	60.885	61.001	61.428	61.4734	0.5594857460203991	60.98298912106683	61.96381087893317	14.0
Pathological stage prediction	LUSC	CONCH	CLAM	AUC	61.669	62.321	60.805	61.214	61.425	61.4868	0.5639540761445024	60.9924724570247	61.98112754297531	12.0
Pathological stage prediction	LUSC	CONCH	DS-MIL	AUC	61.507	62.122	60.673	61.031	61.33	61.3326	0.5430490769718694	60.85659649671877	61.808603503281226	15.0
Pathological stage prediction	LUSC	CONCH	CAMIL	AUC	61.866	61.967	60.366	60.799	61.042	61.208	0.6915283797502453	60.6018486495272	61.8141513504728	16.0
Pathological stage prediction	LUSC	CONCH	AB-MIL	AUC	61.53	61.863	60.162	60.696	61.202	61.0906	0.6745537784343075	60.49932754360109	61.681872456398914	18.0
Pathological stage prediction	LUSC	CONCH	SCMIL	AUC	61.395	61.605	60.357	61.024	61.225	61.1212	0.47782130551075264	60.702371159273866	61.54002884072614	17.0
Pathological stage prediction	LUSC	CONCH	IB-MIL	AUC	61.125	61.564	60.093	60.727	61.16	60.9338	0.5555598077615033	60.44683035767719	61.4207696423228	19.0
Pathological stage prediction	LUSC	CONCH	SparseAGE-MTL	F1-score	48.839	48.412	48.531	48.523	48.705	48.602	0.16893785839769532	48.453919438142606	48.75008056185739	3.0
Pathological stage prediction	LUSC	CONCH	SparseAGE-MIL	F1-score	49.422	48.156	48.211	48.44	48.862	48.6182	0.528376948778048	48.15505718411704	49.08134281588296	2.0
Pathological stage prediction	LUSC	CONCH	Mamba-MIL	F1-score	49.366	48.053	48.164	48.603	49.024	48.642	0.5583515917412616	48.15258325112436	49.131416748875644	1.0
Pathological stage prediction	LUSC	CONCH	TKA-MIL	F1-score	49.061	47.586	48.109	48.426	48.808	48.398	0.5812310211955315	47.88852854698227	48.907471453017735	5.0
Pathological stage prediction	LUSC	CONCH	WiKG	F1-score	49.64	46.94	47.877	48.442	49.139	48.4076	1.0595193721683442	47.478890322858646	49.33630967714136	4.0
Pathological stage prediction	LUSC	CONCH	RRT-MIL	F1-score	49.243	47.185	47.771	48.692	48.919	48.362	0.8558504542266707	47.61181400066384	49.11218599933616	6.0
Pathological stage prediction	LUSC	CONCH	MHIM-MIL	F1-score	49.06	47.078	48.189	48.498	48.802	48.3254	0.7699329840966671	47.650523983700715	49.00027601629929	7.0
Pathological stage prediction	LUSC	CONCH	HMKGN	F1-score	49.015	47.079	47.793	48.522	48.384	48.1586	0.7442253019079638	47.506257760668525	48.810942239331474	10.0
Pathological stage prediction	LUSC	CONCH	ACMIL	F1-score	48.878	46.999	47.832	48.506	49.076	48.2582	0.8487615684042242	47.51422768305266	49.002172316947345	8.0
Pathological stage prediction	LUSC	CONCH	Patch-GCN	F1-score	48.997	47.454	47.496	48.083	48.561	48.1182	0.6704279976253967	47.53054394992989	48.70585605007011	12.0
Pathological stage prediction	LUSC	CONCH	Trans-MIL	F1-score	49.242	46.759	47.617	48.224	48.758	48.12	0.9723777558130378	47.267673317371795	48.9723266826282	11.0
Pathological stage prediction	LUSC	CONCH	DTFD-MIL	F1-score	48.584	47.591	48.001	48.215	48.493	48.1768	0.40041253726625614	47.82582293627076	48.52777706372924	9.0
Pathological stage prediction	LUSC	CONCH	HIGT	F1-score	48.867	47.117	47.924	47.785	48.459	48.0304	0.6688496094040881	47.444127468206126	48.616672531793874	13.0
Pathological stage prediction	LUSC	CONCH	CLAM	F1-score	48.847	47.067	47.81	47.727	48.334	47.957	0.6709765271602288	47.3688631425935	48.545136857406504	15.0
Pathological stage prediction	LUSC	CONCH	DS-MIL	F1-score	48.893	46.871	47.372	47.749	48.684	47.9138	0.8602585076591792	47.15975017147141	48.667849828528595	16.0
Pathological stage prediction	LUSC	CONCH	CAMIL	F1-score	49.067	47.049	47.253	47.935	48.608	47.9824	0.8621541625486705	47.22668855669905	48.738111443300944	14.0
Pathological stage prediction	LUSC	CONCH	AB-MIL	F1-score	48.453	46.935	47.337	48.133	48.327	47.837	0.6653525381329803	47.253792786327196	48.42020721367281	17.0
Pathological stage prediction	LUSC	CONCH	SCMIL	F1-score	48.539	46.741	47.208	47.474	48.372	47.6668	0.7685725079652547	46.99311649360846	48.34048350639154	18.0
Pathological stage prediction	LUSC	CONCH	IB-MIL	F1-score	48.429	46.552	47.025	47.368	47.605	47.3958	0.7002733037893142	46.7819833856403	48.0096166143597	19.0
Pathological stage prediction	LUSC	Virchow2	SparseAGE-MTL	Accuracy	54.247	54.377	54.292	54.007	54.146	54.2138	0.14249105235066675	54.088901085737305	54.33869891426269	3.0
Pathological stage prediction	LUSC	Virchow2	SparseAGE-MIL	Accuracy	54.224	54.655	54.42	53.823	54.047	54.2338	0.3224231691426666	53.95118363150023	54.516416368499776	2.0
Pathological stage prediction	LUSC	Virchow2	Mamba-MIL	Accuracy	53.622	54.247	54.696	52.982	53.69	53.8474	0.652744053975216	53.27524460997383	54.41955539002617	4.0
Pathological stage prediction	LUSC	Virchow2	TKA-MIL	Accuracy	53.563	54.132	54.673	52.91	53.621	53.7798	0.6615555154331354	53.19992102346783	54.35967897653217	7.0
Pathological stage prediction	LUSC	Virchow2	WiKG	Accuracy	54.449	54.556	54.711	53.716	53.928	54.272	0.4278370016723651	53.89698433334059	54.64701566665941	1.0
Pathological stage prediction	LUSC	Virchow2	RRT-MIL	Accuracy	54.117	54.409	54.661	52.639	53.14	53.7932	0.8654450878016455	53.03460393352984	54.55179606647016	5.0
Pathological stage prediction	LUSC	Virchow2	MHIM-MIL	Accuracy	53.962	54.322	54.171	52.96	53.488	53.7806	0.5561994246670889	53.29306970874006	54.268130291259936	6.0
Pathological stage prediction	LUSC	Virchow2	HMKGN	Accuracy	53.518	53.992	54.339	53.071	53.59	53.702	0.48332959768671274	53.278342928301676	54.12565707169832	10.0
Pathological stage prediction	LUSC	Virchow2	ACMIL	Accuracy	53.986	54.471	54.248	52.621	53.391	53.7434	0.7461308866412091	53.089387442004366	54.39741255799564	8.0
Pathological stage prediction	LUSC	Virchow2	Patch-GCN	Accuracy	53.801	54.075	54.344	53.035	53.417	53.7344	0.5200863389861359	53.278524224008336	54.190275775991665	9.0
Pathological stage prediction	LUSC	Virchow2	Trans-MIL	Accuracy	53.893	54.08	54.256	52.356	52.862	53.4894	0.8333071462552077	52.758974081336106	54.2198259186639	13.0
Pathological stage prediction	LUSC	Virchow2	DTFD-MIL	Accuracy	53.72	54.212	54.079	52.356	53.16	53.5054	0.7607192649065757	52.83860016465509	54.17219983534491	12.0
Pathological stage prediction	LUSC	Virchow2	HIGT	Accuracy	53.885	54.125	54.341	52.343	52.929	53.5246	0.852612925072097	52.77725182008919	54.27194817991081	11.0
Pathological stage prediction	LUSC	Virchow2	CLAM	Accuracy	53.325	53.901	54.401	52.626	52.725	53.3956	0.7604655153259765	52.72902258596919	54.06217741403081	14.0
Pathological stage prediction	LUSC	Virchow2	DS-MIL	Accuracy	53.694	53.487	54.102	52.293	53.094	53.334	0.6863151608408484	52.7324182373775	53.935581762622505	15.0
Pathological stage prediction	LUSC	Virchow2	CAMIL	Accuracy	53.118	54.039	54.259	52.243	52.768	53.2854	0.8511952185016075	52.53929449468859	54.031505505311415	16.0
Pathological stage prediction	LUSC	Virchow2	AB-MIL	Accuracy	53.456	53.407	53.799	52.457	53.085	53.2408	0.5059982213407469	52.79727300359054	53.68432699640946	17.0
Pathological stage prediction	LUSC	Virchow2	SCMIL	Accuracy	52.817	53.419	53.892	52.105	52.884	53.0234	0.6738800338339177	52.432718106781664	53.61408189321834	18.0
Pathological stage prediction	LUSC	Virchow2	IB-MIL	Accuracy	53.012	53.367	53.664	52.076	52.61	52.9458	0.6258827366208465	52.3971895927491	53.494410407250896	19.0
Pathological stage prediction	LUSC	Virchow2	SparseAGE-MTL	AUC	61.973	61.99	62.078	62.216	61.871	62.0256	0.1293572572374662	61.912213364738165	62.13898663526183	2.0
Pathological stage prediction	LUSC	Virchow2	SparseAGE-MIL	AUC	61.435	61.808	62.479	62.7	61.704	62.0252	0.5385097027909524	61.55317543362236	62.49722456637764	3.0
Pathological stage prediction	LUSC	Virchow2	Mamba-MIL	AUC	61.316	61.887	62.3	62.668	61.274	61.889	0.6087528234020751	61.355404623708196	62.42259537629181	4.0
Pathological stage prediction	LUSC	Virchow2	TKA-MIL	AUC	61.646	61.887	62.118	62.277	61.207	61.827	0.4206964463838508	61.4582433060133	62.195756693986695	7.0
Pathological stage prediction	LUSC	Virchow2	WiKG	AUC	61.291	61.789	62.232	62.606	61.189	61.8214	0.6054942609141736	61.290660879663086	62.35213912033691	8.0
Pathological stage prediction	LUSC	Virchow2	RRT-MIL	AUC	61.43	61.763	62.478	62.66	61.017	61.8696	0.693977881491909	61.261301566584294	62.4778984334157	6.0
Pathological stage prediction	LUSC	Virchow2	MHIM-MIL	AUC	61.439	61.722	62.488	62.676	61.029	61.8708	0.6975856219848564	61.25933924261324	62.48226075738677	5.0
Pathological stage prediction	LUSC	Virchow2	HMKGN	AUC	61.601	62.008	62.381	62.628	61.599	62.0434	0.46102960859363573	61.639289730573445	62.44751026942655	1.0
Pathological stage prediction	LUSC	Virchow2	ACMIL	AUC	61.555	61.722	61.864	62.06	60.756	61.5914	0.5025363668432367	61.15090745284852	62.03189254715148	10.0
Pathological stage prediction	LUSC	Virchow2	Patch-GCN	AUC	61.412	61.698	61.894	62.035	60.504	61.5086	0.6082875964541772	60.97541241310773	62.04178758689227	13.0
Pathological stage prediction	LUSC	Virchow2	Trans-MIL	AUC	61.393	61.697	62.033	61.963	60.902	61.5976	0.4633279615995566	61.1914751353389	62.0037248646611	9.0
Pathological stage prediction	LUSC	Virchow2	DTFD-MIL	AUC	61.443	61.701	61.926	62.102	60.518	61.538	0.6214165269768734	60.99330439810844	62.08269560189155	11.0
Pathological stage prediction	LUSC	Virchow2	HIGT	AUC	60.892	61.349	61.812	62.181	60.802	61.4072	0.5911249444914315	60.88905614084118	61.92534385915883	14.0
Pathological stage prediction	LUSC	Virchow2	CLAM	AUC	61.378	61.343	61.901	62.2	60.747	61.5138	0.560444198828038	61.02254900013944	62.005050999860565	12.0
Pathological stage prediction	LUSC	Virchow2	DS-MIL	AUC	60.7	61.591	61.709	61.849	60.309	61.2316	0.6841146102810554	60.63194710498823	61.83125289501177	16.0
Pathological stage prediction	LUSC	Virchow2	CAMIL	AUC	60.987	61.442	61.824	61.684	60.336	61.2546	0.6039774830239943	60.725190394103016	61.78400960589699	15.0
Pathological stage prediction	LUSC	Virchow2	AB-MIL	AUC	60.732	60.989	61.799	61.872	60.265	61.1314	0.6936543087158039	60.52338519062773	61.73941480937227	18.0
Pathological stage prediction	LUSC	Virchow2	SCMIL	AUC	60.59	61.154	61.602	61.999	60.562	61.1814	0.6283978039426935	60.630585039041236	61.73221496095876	17.0
Pathological stage prediction	LUSC	Virchow2	IB-MIL	AUC	60.875	60.797	61.212	61.577	60.326	60.9574	0.46901737707679864	60.54628814279323	61.36851185720677	19.0
Pathological stage prediction	LUSC	Virchow2	SparseAGE-MTL	F1-score	48.451	48.571	48.717	48.864	48.822	48.685	0.17290604385041022	48.533441170234134	48.83655882976587	1.0
Pathological stage prediction	LUSC	Virchow2	SparseAGE-MIL	F1-score	47.49	48.324	48.384	49.008	49.597	48.5606	0.7917769888042974	47.866576869365296	49.254623130634705	2.0
Pathological stage prediction	LUSC	Virchow2	Mamba-MIL	F1-score	47.193	47.775	48.914	49.106	49.427	48.483	0.9526791170168487	47.64793993557349	49.318060064426504	6.0
Pathological stage prediction	LUSC	Virchow2	TKA-MIL	F1-score	47.471	48.011	48.413	48.8	49.812	48.5014	0.8827322923740806	47.72765103062039	49.2751489693796	4.0
Pathological stage prediction	LUSC	Virchow2	WiKG	F1-score	47.461	48.235	48.221	48.877	49.462	48.4512	0.7555218064357927	47.78895593787184	49.11344406212816	7.0
Pathological stage prediction	LUSC	Virchow2	RRT-MIL	F1-score	47.501	48.335	48.295	48.916	49.512	48.5118	0.7522889737328339	47.85238964067585	49.17121035932415	3.0
Pathological stage prediction	LUSC	Virchow2	MHIM-MIL	F1-score	47.639	47.754	48.472	49.052	49.571	48.4976	0.8292070308433223	47.770767990952514	49.22443200904748	5.0
Pathological stage prediction	LUSC	Virchow2	HMKGN	F1-score	47.349	47.891	48.219	48.568	48.863	48.178	0.5900457609372354	47.66080208693383	48.69519791306617	10.0
Pathological stage prediction	LUSC	Virchow2	ACMIL	F1-score	47.393	47.787	48.159	48.428	49.255	48.2044	0.7050551751458896	47.58639189059042	48.82240810940958	9.0
Pathological stage prediction	LUSC	Virchow2	Patch-GCN	F1-score	47.093	47.642	48.013	49.108	49.315	48.2342	0.95310319483254	47.39876821497863	49.06963178502137	8.0
Pathological stage prediction	LUSC	Virchow2	Trans-MIL	F1-score	46.955	47.842	48.47	48.398	48.994	48.1318	0.7741887366785966	47.45319365208981	48.81040634791019	12.0
Pathological stage prediction	LUSC	Virchow2	DTFD-MIL	F1-score	46.999	47.563	47.965	49.043	49.287	48.1714	0.9735917008684887	47.31800924761514	49.02479075238486	11.0
Pathological stage prediction	LUSC	Virchow2	HIGT	F1-score	47.168	47.844	47.754	48.297	48.744	47.9614	0.5940057238781458	47.44073102637472	48.482068973625275	13.0
Pathological stage prediction	LUSC	Virchow2	CLAM	F1-score	46.876	47.374	47.841	48.161	49.207	47.8918	0.8810174232102344	47.11955417971737	48.66404582028264	14.0
Pathological stage prediction	LUSC	Virchow2	DS-MIL	F1-score	46.353	47.698	48.034	48.31	48.611	47.8012	0.877038026541608	47.03244227468988	48.569957725310125	15.0
Pathological stage prediction	LUSC	Virchow2	CAMIL	F1-score	46.353	47.668	48.002	48.286	48.562	47.7742	0.8610384428119332	47.019466528167726	48.528933471832275	16.0
Pathological stage prediction	LUSC	Virchow2	AB-MIL	F1-score	46.775	47.521	47.465	48.087	48.771	47.7238	0.7478082641961115	47.06831715575157	48.37928284424842	17.0
Pathological stage prediction	LUSC	Virchow2	SCMIL	F1-score	46.728	46.882	47.584	48.156	48.705	47.611	0.8375141789844508	46.87688645455897	48.34511354544102	18.0
Pathological stage prediction	LUSC	Virchow2	IB-MIL	F1-score	45.976	46.722	47.944	48.246	48.582	47.494	1.1013691479245284	46.528607377032536	48.459392622967464	19.0
Pathological stage prediction	LUSC	H-optimus-1	SparseAGE-MTL	Accuracy	53.914	53.913	54.035	54.1	53.762	53.9448	0.12999884614872528	53.83085098726185	54.058749012738154	2.0
Pathological stage prediction	LUSC	H-optimus-1	SparseAGE-MIL	Accuracy	53.494	54.017	54.413	54.711	53.318	53.9906	0.5909943316141024	53.47257062807598	54.50862937192402	1.0
Pathological stage prediction	LUSC	H-optimus-1	Mamba-MIL	Accuracy	53.405	53.934	54.325	54.71	53.317	53.9382	0.5948736840708291	53.41677022572162	54.45962977427838	3.0
Pathological stage prediction	LUSC	H-optimus-1	TKA-MIL	Accuracy	53.295	54.263	54.501	54.709	52.768	53.9072	0.8358589593944659	53.17453731849916	54.639862681500844	4.0
Pathological stage prediction	LUSC	H-optimus-1	WiKG	Accuracy	53.724	53.912	54.167	54.373	53.349	53.905	0.3967410994590816	53.55724109339946	54.25275890660054	5.0
Pathological stage prediction	LUSC	H-optimus-1	RRT-MIL	Accuracy	53.713	53.919	54.112	54.338	52.781	53.7726	0.6006507304582264	53.24610642129652	54.29909357870348	7.0
Pathological stage prediction	LUSC	H-optimus-1	MHIM-MIL	Accuracy	53.552	54.156	53.973	54.565	52.856	53.8204	0.6504708294766169	53.250237179100566	54.39056282089943	6.0
Pathological stage prediction	LUSC	H-optimus-1	HMKGN	Accuracy	53.194	53.759	54.317	54.127	52.466	53.5726	0.752352510463014	52.91313394827634	54.23206605172366	10.0
Pathological stage prediction	LUSC	H-optimus-1	ACMIL	Accuracy	53.371	53.409	53.793	54.173	52.905	53.5302	0.4777982837976713	53.11139133869511	53.949008661304894	13.0
Pathological stage prediction	LUSC	H-optimus-1	Patch-GCN	Accuracy	53.041	53.978	54.237	54.456	52.454	53.6332	0.8517151519140673	52.88663875295861	54.379761247041394	8.0
Pathological stage prediction	LUSC	H-optimus-1	Trans-MIL	Accuracy	53.004	53.941	54.193	54.423	52.496	53.6114	0.8244151260135879	52.888768280729394	54.33403171927061	9.0
Pathological stage prediction	LUSC	H-optimus-1	DTFD-MIL	Accuracy	53.44	53.757	54.008	54.271	52.248	53.5448	0.7873409045642188	52.85466526864387	54.234934731356134	12.0
Pathological stage prediction	LUSC	H-optimus-1	HIGT	Accuracy	53.292	53.623	53.913	54.168	52.851	53.5694	0.5177608521315601	53.115562603109886	54.02323739689012	11.0
Pathological stage prediction	LUSC	H-optimus-1	CLAM	Accuracy	53.104	53.658	53.529	54.065	52.292	53.3296	0.6737820864344785	52.73900396146266	53.92019603853734	15.0
Pathological stage prediction	LUSC	H-optimus-1	DS-MIL	Accuracy	52.734	53.422	53.962	54.443	52.646	53.4414	0.7758349051183498	52.761350721832606	54.1214492781674	14.0
Pathological stage prediction	LUSC	H-optimus-1	CAMIL	Accuracy	53.188	53.15	53.687	54.182	52.367	53.3148	0.6767811315336751	52.721575182528575	53.90802481747142	16.0
Pathological stage prediction	LUSC	H-optimus-1	AB-MIL	Accuracy	52.853	52.857	53.424	53.903	52.162	53.0398	0.657945058496528	52.46308572850674	53.61651427149326	17.0
Pathological stage prediction	LUSC	H-optimus-1	SCMIL	Accuracy	52.476	52.821	53.791	53.962	51.993	53.0086	0.8472634183062547	52.265940869512804	53.7512591304872	19.0
Pathological stage prediction	LUSC	H-optimus-1	IB-MIL	Accuracy	52.269	52.993	53.576	54.147	52.124	53.0218	0.8583115401764086	52.26945676371486	53.77414323628514	18.0
Pathological stage prediction	LUSC	H-optimus-1	SparseAGE-MTL	AUC	62.211	61.9	61.957	62.014	62.207	62.0578	0.14379742695889922	61.93175599790549	62.18384400209451	2.0
Pathological stage prediction	LUSC	H-optimus-1	SparseAGE-MIL	AUC	62.628	61.129	62.133	62.188	62.146	62.0448	0.5516653877125167	61.561243967358486	62.52835603264152	3.0
Pathological stage prediction	LUSC	H-optimus-1	Mamba-MIL	AUC	62.429	61.379	61.828	61.729	62.151	61.9032	0.40269616337879544	61.55022124972741	62.25617875027259	7.0
Pathological stage prediction	LUSC	H-optimus-1	TKA-MIL	AUC	62.528	61.339	62.036	62.123	62.347	62.0746	0.4540686071509462	61.67659131736104	62.472608682638956	1.0
Pathological stage prediction	LUSC	H-optimus-1	WiKG	AUC	62.536	60.953	61.873	62.103	62.305	61.954	0.6108780565710304	61.41854177470133	62.48945822529867	4.0
Pathological stage prediction	LUSC	H-optimus-1	RRT-MIL	AUC	62.856	61.203	61.632	61.876	62.101	61.9336	0.6137795206749733	61.39559852928082	62.47160147071918	6.0
Pathological stage prediction	LUSC	H-optimus-1	MHIM-MIL	AUC	62.434	61.343	61.663	62.039	62.229	61.9416	0.4388858621555253	61.556899580119804	62.3263004198802	5.0
Pathological stage prediction	LUSC	H-optimus-1	HMKGN	AUC	62.536	60.982	61.385	62.127	62.326	61.8712	0.6597921642456825	61.292866668932184	62.44953333106782	8.0
Pathological stage prediction	LUSC	H-optimus-1	ACMIL	AUC	62.286	60.69	61.653	61.865	62.109	61.7206	0.6241172165547126	61.173537139319436	62.26766286068056	10.0
Pathological stage prediction	LUSC	H-optimus-1	Patch-GCN	AUC	62.167	61.025	61.521	61.885	61.802	61.68	0.43254595131615853	61.300856756990186	62.059143243009814	12.0
Pathological stage prediction	LUSC	H-optimus-1	Trans-MIL	AUC	62.687	61.071	61.401	61.766	61.984	61.7818	0.6145662698196177	61.2431089132499	62.320491086750096	9.0
Pathological stage prediction	LUSC	H-optimus-1	DTFD-MIL	AUC	62.387	61.055	61.354	61.611	61.863	61.654	0.507843479824247	61.208855563215714	62.09914443678429	13.0
Pathological stage prediction	LUSC	H-optimus-1	HIGT	AUC	62.212	61.084	61.615	61.608	61.93	61.6898	0.42120921167514835	61.32059384741854	62.05900615258145	11.0
Pathological stage prediction	LUSC	H-optimus-1	CLAM	AUC	62.007	60.899	61.389	61.353	61.722	61.474	0.41775710646259406	61.10781975105148	61.84018024894851	14.0
Pathological stage prediction	LUSC	H-optimus-1	DS-MIL	AUC	62.038	60.407	60.793	61.726	61.804	61.3536	0.7106808707148385	60.73066075100697	61.97653924899303	15.0
Pathological stage prediction	LUSC	H-optimus-1	CAMIL	AUC	62.265	60.619	61.0	61.331	61.527	61.3484	0.6176089377591619	60.807041897210354	61.88975810278964	16.0
Pathological stage prediction	LUSC	H-optimus-1	AB-MIL	AUC	61.715	60.573	60.974	60.945	61.364	61.1142	0.4371906906602664	60.730985463448995	61.497414536551	18.0
Pathological stage prediction	LUSC	H-optimus-1	SCMIL	AUC	61.738	60.592	60.737	61.104	61.456	61.1254	0.47968823208413225	60.70493472598085	61.54586527401915	17.0
Pathological stage prediction	LUSC	H-optimus-1	IB-MIL	AUC	61.76	60.152	60.866	61.336	61.256	61.074	0.6053329662260256	60.54340226069083	61.60459773930916	19.0
Pathological stage prediction	LUSC	H-optimus-1	SparseAGE-MTL	F1-score	48.507	48.408	48.789	48.554	48.488	48.5492	0.14404061927109366	48.42294283044516	48.67545716955484	1.0
Pathological stage prediction	LUSC	H-optimus-1	SparseAGE-MIL	F1-score	47.8	47.13	49.824	49.008	48.407	48.4338	1.044590446060081	47.51817610355343	49.34942389644657	2.0
Pathological stage prediction	LUSC	H-optimus-1	Mamba-MIL	F1-score	47.766	47.516	49.73	48.371	48.1	48.2966	0.8645367545685948	47.53880012271313	49.05439987728687	8.0
Pathological stage prediction	LUSC	H-optimus-1	TKA-MIL	F1-score	47.692	47.172	49.865	48.941	48.312	48.3964	1.0554422295890968	47.471264095899414	49.321535904100585	3.0
Pathological stage prediction	LUSC	H-optimus-1	WiKG	F1-score	47.758	47.239	49.265	49.12	48.483	48.373	0.8703381526740052	47.610114973066054	49.13588502693394	5.0
Pathological stage prediction	LUSC	H-optimus-1	RRT-MIL	F1-score	48.145	47.31	49.089	48.637	48.333	48.3028	0.6597849649696468	47.724472979375854	48.88112702062414	7.0
Pathological stage prediction	LUSC	H-optimus-1	MHIM-MIL	F1-score	47.726	47.47	49.633	49.087	47.983	48.3798	0.9331777429836206	47.56183364358673	49.197766356413275	4.0
Pathological stage prediction	LUSC	H-optimus-1	HMKGN	F1-score	47.632	47.399	49.629	48.328	47.94	48.1856	0.8788078857179191	47.41529092472177	48.95590907527823	10.0
Pathological stage prediction	LUSC	H-optimus-1	ACMIL	F1-score	47.691	47.099	49.075	49.014	48.238	48.2234	0.8512063792054214	47.47728471190036	48.969515288099636	9.0
Pathological stage prediction	LUSC	H-optimus-1	Patch-GCN	F1-score	47.929	47.495	48.965	48.979	48.379	48.3494	0.6486468993219665	47.78083592437088	48.91796407562913	6.0
Pathological stage prediction	LUSC	H-optimus-1	Trans-MIL	F1-score	47.428	46.897	49.629	48.709	48.033	48.1392	1.0728840571096214	47.19877566000024	49.07962433999977	12.0
Pathological stage prediction	LUSC	H-optimus-1	DTFD-MIL	F1-score	47.784	47.513	49.014	48.468	48.106	48.177	0.5885652045440696	47.66109985183177	48.69290014816823	11.0
Pathological stage prediction	LUSC	H-optimus-1	HIGT	F1-score	47.399	47.114	49.321	48.777	47.616	48.0454	0.9529057141186636	47.210141314456415	48.88065868554359	13.0
Pathological stage prediction	LUSC	H-optimus-1	CLAM	F1-score	47.781	47.198	49.131	48.249	47.632	47.9982	0.736161463267401	47.352926026881605	48.64347397311839	14.0
Pathological stage prediction	LUSC	H-optimus-1	DS-MIL	F1-score	47.17	46.981	48.712	48.273	47.98	47.8232	0.7336284481943164	47.180146312487054	48.466253687512946	15.0
Pathological stage prediction	LUSC	H-optimus-1	CAMIL	F1-score	47.093	47.256	48.791	48.058	47.613	47.7622	0.6841518106385432	47.1625144974372	48.3618855025628	16.0
Pathological stage prediction	LUSC	H-optimus-1	AB-MIL	F1-score	47.328	46.965	48.552	47.977	47.708	47.706	0.6085076006098835	47.172619570962716	48.23938042903729	17.0
Pathological stage prediction	LUSC	H-optimus-1	SCMIL	F1-score	46.966	46.708	48.917	48.35	47.252	47.6386	0.9497714461911357	46.8060886214255	48.47111137857449	18.0
Pathological stage prediction	LUSC	H-optimus-1	IB-MIL	F1-score	46.731	46.453	49.092	48.34	47.065	47.5362	1.130299385118827	46.545448906059654	48.52695109394035	19.0
Pathological stage prediction	LUSC	UNI2-h	SparseAGE-MTL	Accuracy	53.771	53.781	54.151	54.045	53.801	53.9098	0.17617377784449204	53.755376875099614	54.06422312490038	3.0
Pathological stage prediction	LUSC	UNI2-h	SparseAGE-MIL	Accuracy	53.401	52.699	55.378	54.337	53.869	53.9368	1.0076017070251524	53.053598162827996	54.820001837172	2.0
Pathological stage prediction	LUSC	UNI2-h	Mamba-MIL	Accuracy	53.104	53.319	54.943	54.158	53.654	53.8356	0.7357596754375699	53.19067820944242	54.48052179055758	5.0
Pathological stage prediction	LUSC	UNI2-h	TKA-MIL	Accuracy	53.517	53.128	54.455	53.977	53.725	53.7604	0.4974462785065324	53.3243691119932	54.196430888006795	8.0
Pathological stage prediction	LUSC	UNI2-h	WiKG	Accuracy	53.357	53.129	55.113	53.936	53.631	53.8332	0.7765315189997123	53.152540112843425	54.51385988715657	6.0
Pathological stage prediction	LUSC	UNI2-h	RRT-MIL	Accuracy	53.138	53.271	54.943	54.156	53.647	53.831	0.7365246092290462	53.18540771541166	54.47659228458835	7.0
Pathological stage prediction	LUSC	UNI2-h	MHIM-MIL	Accuracy	53.579	52.68	54.785	54.266	53.896	53.8412	0.7892006715658559	53.14943511099218	54.53296488900782	4.0
Pathological stage prediction	LUSC	UNI2-h	HMKGN	Accuracy	53.366	52.775	54.571	53.815	53.217	53.5488	0.6815476505718433	52.95139714437911	54.14620285562089	10.0
Pathological stage prediction	LUSC	UNI2-h	ACMIL	Accuracy	53.321	52.858	55.295	54.505	53.785	53.9528	0.9659633533421464	53.106095789036104	54.7995042109639	1.0
Pathological stage prediction	LUSC	UNI2-h	Patch-GCN	Accuracy	53.201	52.925	54.337	53.864	53.517	53.5688	0.5544620816611372	53.08279255702819	54.054807442971814	9.0
Pathological stage prediction	LUSC	UNI2-h	Trans-MIL	Accuracy	52.615	52.462	54.466	53.923	53.589	53.411	0.8574774049501238	52.65938791547767	54.16261208452233	13.0
Pathological stage prediction	LUSC	UNI2-h	DTFD-MIL	Accuracy	53.111	52.641	54.322	53.587	53.722	53.4766	0.6361998899716996	52.91894620910819	54.0342537908918	12.0
Pathological stage prediction	LUSC	UNI2-h	HIGT	Accuracy	53.064	52.849	54.8	53.645	53.365	53.5446	0.7637409901268881	52.87515150571833	54.21404849428168	11.0
Pathological stage prediction	LUSC	UNI2-h	CLAM	Accuracy	52.847	52.325	54.071	53.945	53.416	53.3208	0.7378334500414016	52.67406046585662	53.96753953414338	16.0
Pathological stage prediction	LUSC	UNI2-h	DS-MIL	Accuracy	52.966	52.437	54.213	53.477	53.56	53.3306	0.6678587425496512	52.74519600129825	53.91600399870175	14.0
Pathological stage prediction	LUSC	UNI2-h	CAMIL	Accuracy	52.631	52.249	54.685	53.874	53.198	53.3274	0.9755143771364935	52.47232394756021	54.18247605243978	15.0
Pathological stage prediction	LUSC	UNI2-h	AB-MIL	Accuracy	52.379	52.53	54.229	53.463	52.875	53.0952	0.7585612697732466	52.430291730789875	53.76010826921012	17.0
Pathological stage prediction	LUSC	UNI2-h	SCMIL	Accuracy	52.471	52.279	54.225	53.087	52.791	52.9706	0.7660344639766549	52.29914118725271	53.64205881274729	18.0
Pathological stage prediction	LUSC	UNI2-h	IB-MIL	Accuracy	52.328	51.779	53.758	53.638	52.965	52.8936	0.8468549462570303	52.15129891105024	53.63590108894976	19.0
Pathological stage prediction	LUSC	UNI2-h	SparseAGE-MTL	AUC	61.629	61.72	61.941	62.009	62.043	61.8684	0.18361590345065537	61.70745356438864	62.02934643561136	2.0
Pathological stage prediction	LUSC	UNI2-h	SparseAGE-MIL	AUC	61.478	61.242	61.663	62.291	62.534	61.8416	0.5488627332949466	61.36050060227018	62.32269939772982	3.0
Pathological stage prediction	LUSC	UNI2-h	Mamba-MIL	AUC	60.816	61.479	61.929	62.307	62.202	61.7466	0.6108054518420732	61.21120541555223	62.28199458444777	6.0
Pathological stage prediction	LUSC	UNI2-h	TKA-MIL	AUC	60.76	61.376	61.882	62.25	62.685	61.7906	0.7505636548621326	61.13270194934473	62.44849805065527	4.0
Pathological stage prediction	LUSC	UNI2-h	WiKG	AUC	61.364	61.467	61.883	62.197	62.451	61.8724	0.4645092033533906	61.46523973129	62.27956026871	1.0
Pathological stage prediction	LUSC	UNI2-h	RRT-MIL	AUC	60.985	61.417	61.948	62.207	62.256	61.7626	0.5475877098693872	61.282618209578736	62.24258179042126	5.0
Pathological stage prediction	LUSC	UNI2-h	MHIM-MIL	AUC	61.174	61.131	61.778	62.128	62.519	61.746	0.6020560605126398	61.21827459519178	62.273725404808225	7.0
Pathological stage prediction	LUSC	UNI2-h	HMKGN	AUC	60.89	61.462	61.953	61.839	62.31	61.6908	0.5403125947079157	61.21719512918045	62.16440487081955	8.0
Pathological stage prediction	LUSC	UNI2-h	ACMIL	AUC	60.864	61.185	61.549	61.704	62.498	61.56	0.6176046470032422	61.01864565822375	62.10135434177626	12.0
Pathological stage prediction	LUSC	UNI2-h	Patch-GCN	AUC	60.772	61.272	61.535	62.289	62.446	61.6628	0.7014468618505616	61.04795471664491	62.277645283355085	9.0
Pathological stage prediction	LUSC	UNI2-h	Trans-MIL	AUC	60.554	61.19	61.714	62.119	62.429	61.6012	0.7469616456017003	60.946459249669	62.255940750331	10.0
Pathological stage prediction	LUSC	UNI2-h	DTFD-MIL	AUC	60.965	61.031	61.529	62.002	62.381	61.5816	0.6127599856387489	61.044492191142226	62.11870780885778	11.0
Pathological stage prediction	LUSC	UNI2-h	HIGT	AUC	60.634	61.031	61.274	62.096	62.252	61.4574	0.6950969716521572	60.848120640809164	62.066679359190836	13.0
Pathological stage prediction	LUSC	UNI2-h	CLAM	AUC	60.567	60.987	61.3	61.575	62.264	61.3386	0.638891461830569	60.778586942352234	61.898613057647765	14.0
Pathological stage prediction	LUSC	UNI2-h	DS-MIL	AUC	60.633	60.988	61.248	61.408	61.993	61.254	0.5065249253491877	60.81001132717151	61.69798867282849	16.0
Pathological stage prediction	LUSC	UNI2-h	CAMIL	AUC	60.339	61.22	61.454	61.625	61.885	61.3046	0.5918997381313833	60.78577700427217	61.82342299572783	15.0
Pathological stage prediction	LUSC	UNI2-h	AB-MIL	AUC	60.303	60.88	61.352	61.855	61.699	61.2178	0.6337497140038796	60.66229388303638	61.77330611696362	17.0
Pathological stage prediction	LUSC	UNI2-h	SCMIL	AUC	60.351	60.455	60.963	61.4	61.753	60.9844	0.6011212855988386	60.45749396153014	61.51130603846986	18.0
Pathological stage prediction	LUSC	UNI2-h	IB-MIL	AUC	59.962	60.446	60.776	61.62	61.831	60.927	0.787853412761536	60.23641603540192	61.617583964598076	19.0
Pathological stage prediction	LUSC	UNI2-h	SparseAGE-MTL	F1-score	48.498	48.667	48.742	48.737	48.364	48.6016	0.16546087150743663	48.45656715152766	48.74663284847234	2.0
Pathological stage prediction	LUSC	UNI2-h	SparseAGE-MIL	F1-score	48.284	48.579	48.815	49.613	47.846	48.6274	0.659062440137504	48.04970630031478	49.20509369968522	1.0
Pathological stage prediction	LUSC	UNI2-h	Mamba-MIL	F1-score	48.016	48.37	48.66	48.888	47.709	48.3286	0.47594411436638034	47.91141658986005	48.74578341013995	7.0
Pathological stage prediction	LUSC	UNI2-h	TKA-MIL	F1-score	47.837	48.405	48.904	49.336	47.17	48.3304	0.8567066592480758	47.57946350387266	49.081336496127335	5.0
Pathological stage prediction	LUSC	UNI2-h	WiKG	F1-score	47.895	48.527	49.187	48.976	47.05	48.327	0.8686417558464479	47.56560193044636	49.088398069553634	8.0
Pathological stage prediction	LUSC	UNI2-h	RRT-MIL	F1-score	47.989	48.34	48.726	49.76	47.36	48.435	0.8949681558580725	47.650525823395064	49.21947417660494	3.0
Pathological stage prediction	LUSC	UNI2-h	MHIM-MIL	F1-score	48.112	48.705	48.543	49.16	47.244	48.3528	0.7244333647755313	47.71780615846766	48.987793841532344	4.0
Pathological stage prediction	LUSC	UNI2-h	HMKGN	F1-score	47.738	48.404	49.04	49.566	46.9	48.3296	1.0526912177842098	47.40687546406525	49.25232453593475	6.0
Pathological stage prediction	LUSC	UNI2-h	ACMIL	F1-score	47.9	48.287	48.558	48.928	47.438	48.2222	0.5774722504155487	47.71602325483681	48.72837674516319	10.0
Pathological stage prediction	LUSC	UNI2-h	Patch-GCN	F1-score	47.404	48.203	48.754	49.309	47.322	48.1984	0.857509941633329	47.44675939581739	48.95004060418261	11.0
Pathological stage prediction	LUSC	UNI2-h	Trans-MIL	F1-score	48.031	48.264	48.568	48.815	47.589	48.2534	0.4757544534736376	47.83638283496239	48.670417165037605	9.0
Pathological stage prediction	LUSC	UNI2-h	DTFD-MIL	F1-score	47.515	47.958	48.997	49.213	46.981	48.1328	0.9555821262455674	47.295195335791405	48.9704046642086	12.0
Pathological stage prediction	LUSC	UNI2-h	HIGT	F1-score	47.706	48.34	48.974	48.773	46.846	48.1278	0.8657789556232015	47.3689112854812	48.886688714518804	13.0
Pathological stage prediction	LUSC	UNI2-h	CLAM	F1-score	47.675	48.301	48.245	48.794	46.856	47.9742	0.7402862284278955	47.325310510807896	48.62308948919211	14.0
Pathological stage prediction	LUSC	UNI2-h	DS-MIL	F1-score	47.215	48.385	48.576	48.936	46.618	47.946	0.983319124191123	47.08408278513537	48.807917214864624	15.0
Pathological stage prediction	LUSC	UNI2-h	CAMIL	F1-score	47.552	47.955	48.251	48.573	47.085	47.8832	0.5837535438864585	47.371517458355285	48.39488254164472	16.0
Pathological stage prediction	LUSC	UNI2-h	AB-MIL	F1-score	47.319	47.938	48.524	48.331	46.427	47.7078	0.8513469915375289	46.961561459757	48.454038540243	17.0
Pathological stage prediction	LUSC	UNI2-h	SCMIL	F1-score	47.278	47.941	47.888	48.453	46.421	47.5962	0.7778956870943571	46.914344366787226	48.27805563321278	18.0
Pathological stage prediction	LUSC	UNI2-h	IB-MIL	F1-score	47.0	47.773	48.438	48.216	46.061	47.4976	0.9731034374618158	46.64463722936109	48.35056277063891	19.0
Pathological stage prediction	LUSC	PLIP	SparseAGE-MTL	Accuracy	53.64	53.513	53.994	53.73	53.716	53.7186	0.17637403437014224	53.56400134251553	53.87319865748447	2.0
Pathological stage prediction	LUSC	PLIP	SparseAGE-MIL	Accuracy	53.468	53.055	54.67	53.983	53.487	53.7326	0.6186463448530184	53.190332569799736	54.27486743020026	1.0
Pathological stage prediction	LUSC	PLIP	Mamba-MIL	Accuracy	53.152	52.734	54.384	54.217	53.641	53.6256	0.697210369974514	53.01446816550273	54.23673183449727	4.0
Pathological stage prediction	LUSC	PLIP	TKA-MIL	Accuracy	53.474	52.961	54.676	53.899	53.371	53.6762	0.6509191193996391	53.1056442356579	54.246755764342105	3.0
Pathological stage prediction	LUSC	PLIP	WiKG	Accuracy	53.226	52.967	54.347	53.896	53.518	53.5908	0.5460061354966638	53.11220452063982	54.06939547936018	5.0
Pathological stage prediction	LUSC	PLIP	RRT-MIL	Accuracy	53.05	52.83	54.636	54.116	53.272	53.5808	0.7649661430416401	52.910277611839845	54.25132238816016	7.0
Pathological stage prediction	LUSC	PLIP	MHIM-MIL	Accuracy	52.92	53.049	54.654	53.912	53.411	53.5892	0.7087663225633687	52.96793892645362	54.21046107354638	6.0
Pathological stage prediction	LUSC	PLIP	HMKGN	Accuracy	52.983	52.725	54.694	53.582	53.261	53.449	0.765570049048421	52.77794826488563	54.120051735114366	9.0
Pathological stage prediction	LUSC	PLIP	ACMIL	Accuracy	53.152	52.264	54.293	53.836	53.475	53.404	0.7656843344355411	52.73284808932702	54.075151910672986	12.0
Pathological stage prediction	LUSC	PLIP	Patch-GCN	Accuracy	53.041	52.507	54.283	53.506	53.614	53.3902	0.6638092346450158	52.80834555147872	53.97205444852128	13.0
Pathological stage prediction	LUSC	PLIP	Trans-MIL	Accuracy	53.217	53.077	54.007	53.701	53.458	53.492	0.3734675354030121	53.164641271752224	53.81935872824777	8.0
Pathological stage prediction	LUSC	PLIP	DTFD-MIL	Accuracy	53.168	52.426	54.289	53.793	53.516	53.4384	0.6988120634333665	52.82586421928511	54.050935780714894	10.0
Pathological stage prediction	LUSC	PLIP	HIGT	Accuracy	53.235	52.792	54.298	53.655	53.127	53.4214	0.5789121695041487	52.91396111010684	53.92883888989316	11.0
Pathological stage prediction	LUSC	PLIP	CLAM	Accuracy	52.485	52.381	54.08	53.706	53.32	53.1944	0.7461007304647277	52.5404138750585	53.848386124941506	14.0
Pathological stage prediction	LUSC	PLIP	DS-MIL	Accuracy	52.775	52.599	53.846	53.414	53.082	53.1432	0.5006822345560107	52.704332671455255	53.582067328544746	15.0
Pathological stage prediction	LUSC	PLIP	CAMIL	Accuracy	52.497	52.566	53.89	53.271	52.863	53.0174	0.5753610171014368	52.513073832429846	53.52172616757016	17.0
Pathological stage prediction	LUSC	PLIP	AB-MIL	Accuracy	52.509	52.277	54.128	53.583	52.661	53.0316	0.7883544887929533	52.34057682289521	53.722623177104786	16.0
Pathological stage prediction	LUSC	PLIP	SCMIL	Accuracy	52.628	52.358	53.671	53.277	52.923	52.9714	0.5194605856078022	52.51607272102805	53.42672727897195	18.0
Pathological stage prediction	LUSC	PLIP	IB-MIL	Accuracy	52.37	51.868	53.606	52.879	52.982	52.741	0.6567191180405821	52.16536031269552	53.31663968730448	19.0
Pathological stage prediction	LUSC	PLIP	SparseAGE-MTL	AUC	61.717	61.788	61.868	61.887	61.539	61.7598	0.1407718011534979	61.63640807585583	61.883191924144164	2.0
Pathological stage prediction	LUSC	PLIP	SparseAGE-MIL	AUC	61.698	62.052	61.606	61.972	61.326	61.7308	0.29234431754354295	61.47454890738965	61.98705109261036	3.0
Pathological stage prediction	LUSC	PLIP	Mamba-MIL	AUC	61.491	61.456	61.856	62.233	60.946	61.5964	0.48127258388568084	61.17454598039606	62.018254019603944	5.0
Pathological stage prediction	LUSC	PLIP	TKA-MIL	AUC	60.963	61.463	61.955	62.302	60.881	61.5128	0.6169093936713876	60.972055074638696	62.0535449253613	8.0
Pathological stage prediction	LUSC	PLIP	WiKG	AUC	61.265	61.523	62.226	62.372	60.782	61.6336	0.6651114944127796	61.05060407046361	62.21659592953639	4.0
Pathological stage prediction	LUSC	PLIP	RRT-MIL	AUC	61.395	61.579	61.789	61.998	61.031	61.5584	0.3713822828299698	61.232869076221625	61.88393092377837	6.0
Pathological stage prediction	LUSC	PLIP	MHIM-MIL	AUC	61.639	61.945	61.866	62.165	61.246	61.7722	0.3491342148801791	61.466170367604704	62.07822963239529	1.0
Pathological stage prediction	LUSC	PLIP	HMKGN	AUC	61.176	61.663	61.53	61.954	60.508	61.3662	0.5552280612505085	60.87952114631515	61.85287885368485	10.0
Pathological stage prediction	LUSC	PLIP	ACMIL	AUC	61.071	61.436	61.742	61.656	60.649	61.3108	0.45173410320674173	60.91483760029013	61.70676239970987	13.0
Pathological stage prediction	LUSC	PLIP	Patch-GCN	AUC	61.244	61.666	62.129	61.939	60.641	61.5238	0.595084615832068	61.00218533588098	62.04541466411902	7.0
Pathological stage prediction	LUSC	PLIP	Trans-MIL	AUC	61.189	61.447	61.664	61.921	60.435	61.3312	0.5690836493873279	60.83237618783382	61.83002381216618	12.0
Pathological stage prediction	LUSC	PLIP	DTFD-MIL	AUC	61.248	61.146	61.596	61.957	60.712	61.3318	0.47073686917427526	60.919180941516274	61.74441905848373	11.0
Pathological stage prediction	LUSC	PLIP	HIGT	AUC	61.019	61.71	61.921	62.084	60.648	61.4764	0.6158078434057169	60.93662062601837	62.01617937398163	9.0
Pathological stage prediction	LUSC	PLIP	CLAM	AUC	61.082	61.475	61.395	61.855	60.595	61.2804	0.47177939760019166	60.866867125060175	61.693932874939826	14.0
Pathological stage prediction	LUSC	PLIP	DS-MIL	AUC	60.971	61.235	61.459	61.654	60.175	61.0988	0.575821326454659	60.594070353492086	61.60352964650791	15.0
Pathological stage prediction	LUSC	PLIP	CAMIL	AUC	60.939	61.07	61.279	61.426	60.215	60.9858	0.46988158082648823	60.57393063480759	61.39766936519241	16.0
Pathological stage prediction	LUSC	PLIP	AB-MIL	AUC	60.624	61.02	61.439	61.762	60.011	60.9712	0.6872253633270519	60.36882040972158	61.57357959027843	17.0
Pathological stage prediction	LUSC	PLIP	SCMIL	AUC	60.357	61.155	61.327	61.545	59.91	60.8588	0.6945935502148016	60.24996190915483	61.46763809084518	18.0
Pathological stage prediction	LUSC	PLIP	IB-MIL	AUC	60.409	60.911	61.333	61.693	59.797	60.8286	0.7497765000318432	60.1713919209748	61.485808079025205	19.0
Pathological stage prediction	LUSC	PLIP	SparseAGE-MTL	F1-score	48.429	48.512	47.977	48.188	48.378	48.2968	0.2147619612501259	48.108552841020106	48.48504715897989	2.5
Pathological stage prediction	LUSC	PLIP	SparseAGE-MIL	F1-score	48.638	49.14	47.626	48.049	48.031	48.2968	0.5935972540367761	47.77648906597689	48.817110934023106	2.5
Pathological stage prediction	LUSC	PLIP	Mamba-MIL	F1-score	48.673	49.049	47.176	47.769	48.282	48.1898	0.7390992490863452	47.54195094407416	48.83764905592584	4.0
Pathological stage prediction	LUSC	PLIP	TKA-MIL	F1-score	48.346	48.964	46.94	47.831	48.453	48.1068	0.7663796056785439	47.43503865721225	48.77856134278775	7.5
Pathological stage prediction	LUSC	PLIP	WiKG	F1-score	49.012	49.224	46.987	47.497	47.908	48.1256	0.9658008593907945	47.27903822126439	48.972161778735604	6.0
Pathological stage prediction	LUSC	PLIP	RRT-MIL	F1-score	48.494	49.014	47.237	48.028	47.91	48.1366	0.665204329510866	47.553522696912324	48.71967730308768	5.0
Pathological stage prediction	LUSC	PLIP	MHIM-MIL	F1-score	48.486	48.656	47.128	48.017	48.247	48.1068	0.5981602628058796	47.58248941244335	48.63111058755665	7.5
Pathological stage prediction	LUSC	PLIP	HMKGN	F1-score	48.186	48.779	46.811	47.696	48.317	47.9578	0.7481909515625017	47.30198171548515	48.61361828451485	9.0
Pathological stage prediction	LUSC	PLIP	ACMIL	F1-score	48.192	49.16	46.888	47.461	47.83	47.9062	0.8506522203580023	47.1605704535468	48.65182954645319	10.0
Pathological stage prediction	LUSC	PLIP	Patch-GCN	F1-score	48.5	48.692	46.494	47.101	48.177	47.7928	0.9515475290283719	46.95873181617808	48.62686818382192	13.0
Pathological stage prediction	LUSC	PLIP	Trans-MIL	F1-score	48.18	48.443	47.031	47.534	47.879	47.8134	0.5534684272837971	47.328263533491864	48.29853646650814	12.0
Pathological stage prediction	LUSC	PLIP	DTFD-MIL	F1-score	48.318	48.874	47.011	47.195	47.846	47.8488	0.774686194532986	47.1697576110551	48.5278423889449	11.0
Pathological stage prediction	LUSC	PLIP	HIGT	F1-score	48.874	49.069	47.545	47.98	48.206	48.3348	0.6316729375238433	47.781114257882685	48.88848574211732	1.0
Pathological stage prediction	LUSC	PLIP	CLAM	F1-score	48.229	48.446	46.465	47.633	47.906	47.7358	0.7749352876208417	47.056539271336845	48.41506072866315	14.0
Pathological stage prediction	LUSC	PLIP	DS-MIL	F1-score	47.93	48.162	46.821	47.296	47.649	47.5716	0.5297096374430057	47.10728903099754	48.03591096900245	16.0
Pathological stage prediction	LUSC	PLIP	CAMIL	F1-score	47.911	48.298	46.698	47.275	47.616	47.5596	0.6114019136378304	47.02368259373669	48.09551740626332	17.0
Pathological stage prediction	LUSC	PLIP	AB-MIL	F1-score	47.804	48.384	46.611	47.39	47.941	47.626	0.6692148384487616	47.03940733083339	48.212592669166604	15.0
Pathological stage prediction	LUSC	PLIP	SCMIL	F1-score	47.672	48.666	46.407	46.891	47.323	47.3918	0.855491496158787	46.64192864128306	48.14167135871695	18.0
Pathological stage prediction	LUSC	PLIP	IB-MIL	F1-score	47.826	48.405	46.342	47.181	47.119	47.3746	0.7801540232543838	46.690764847864635	48.05843515213537	19.0
Pathological stage prediction	LUSC	UNI	SparseAGE-MTL	Accuracy	53.737	53.985	53.906	53.839	53.779	53.8492	0.09910701286992615	53.762328873012954	53.93607112698705	2.0
Pathological stage prediction	LUSC	UNI	SparseAGE-MIL	Accuracy	53.456	54.638	54.126	53.475	53.542	53.8474	0.5214909395186054	53.39029303735778	54.30450696264222	3.0
Pathological stage prediction	LUSC	UNI	Mamba-MIL	Accuracy	53.131	54.611	53.878	53.379	52.9	53.5798	0.6812060628033189	52.98269655925962	54.176903440740375	6.0
Pathological stage prediction	LUSC	UNI	TKA-MIL	Accuracy	52.475	54.532	54.109	53.671	53.426	53.6426	0.7777488669229919	52.96087306034161	54.32432693965839	5.0
Pathological stage prediction	LUSC	UNI	WiKG	Accuracy	52.919	54.645	53.897	53.369	53.432	53.6524	0.6541886578044611	53.07897835888763	54.22582164111237	4.0
Pathological stage prediction	LUSC	UNI	RRT-MIL	Accuracy	53.376	54.536	54.049	53.663	53.738	53.8724	0.44155328104318436	53.485361484376554	54.259438515623444	1.0
Pathological stage prediction	LUSC	UNI	MHIM-MIL	Accuracy	52.783	54.373	53.706	53.777	53.245	53.5768	0.5981046731133266	53.05253813895726	54.10106186104274	7.0
Pathological stage prediction	LUSC	UNI	HMKGN	Accuracy	52.297	54.379	53.845	53.53	53.253	53.4608	0.7734825143466403	52.782812683257276	54.13878731674272	8.0
Pathological stage prediction	LUSC	UNI	ACMIL	Accuracy	52.431	54.501	53.977	53.604	52.63	53.4286	0.8823997393471952	52.6551425262007	54.20205747379931	9.0
Pathological stage prediction	LUSC	UNI	Patch-GCN	Accuracy	52.522	54.476	53.969	53.013	52.741	53.3442	0.8397771728262212	52.60810285299833	54.08029714700167	10.0
Pathological stage prediction	LUSC	UNI	Trans-MIL	Accuracy	52.546	54.087	53.466	53.493	53.029	53.3242	0.57515276231624	52.82005637579753	53.82834362420247	11.0
Pathological stage prediction	LUSC	UNI	DTFD-MIL	Accuracy	52.478	54.17	53.789	53.463	52.596	53.2992	0.7405887522775387	52.65004533696198	53.94835466303802	12.0
Pathological stage prediction	LUSC	UNI	HIGT	Accuracy	52.353	53.917	53.823	53.26	52.712	53.213	0.6820054985115582	52.61519582296541	53.81080417703459	13.0
Pathological stage prediction	LUSC	UNI	CLAM	Accuracy	52.147	54.235	53.58	53.016	52.575	53.1106	0.8229448948744984	52.389256995143086	53.83194300485691	15.0
Pathological stage prediction	LUSC	UNI	DS-MIL	Accuracy	52.466	53.645	53.645	53.239	52.857	53.1704	0.5122487676900757	52.72139415814936	53.61940584185064	14.0
Pathological stage prediction	LUSC	UNI	CAMIL	Accuracy	52.008	53.714	52.965	53.042	52.458	52.8374	0.6438981285886759	52.2729984054452	53.401801594554804	17.0
Pathological stage prediction	LUSC	UNI	AB-MIL	Accuracy	52.131	53.709	53.0	52.562	52.665	52.8134	0.5890274187166517	52.29709470324623	53.32970529675377	18.0
Pathological stage prediction	LUSC	UNI	SCMIL	Accuracy	52.284	53.991	53.228	52.643	52.182	52.8656	0.7504960359655469	52.20776121992087	53.52343878007913	16.0
Pathological stage prediction	LUSC	UNI	IB-MIL	Accuracy	51.699	53.516	53.402	52.741	52.128	52.6972	0.7889053808917775	52.00569394468017	53.38870605531984	19.0
Pathological stage prediction	LUSC	UNI	SparseAGE-MTL	AUC	62.017	61.874	61.735	61.631	61.592	61.7698	0.17610706970476964	61.61543534736216	61.924164652637835	3.0
Pathological stage prediction	LUSC	UNI	SparseAGE-MIL	AUC	62.387	62.179	61.695	61.208	61.441	61.782	0.494206434599956	61.34880896038814	62.21519103961185	2.0
Pathological stage prediction	LUSC	UNI	Mamba-MIL	AUC	62.317	62.079	61.954	61.45	61.327	61.8254	0.42185578104371174	61.45562710437892	62.195172895621084	1.0
Pathological stage prediction	LUSC	UNI	TKA-MIL	AUC	62.322	61.925	61.665	61.401	60.713	61.6052	0.6036076540270175	61.076114563511716	62.13428543648829	4.0
Pathological stage prediction	LUSC	UNI	WiKG	AUC	62.58	61.667	61.381	61.226	60.987	61.5682	0.6171383151287877	61.02725441613411	62.10914558386588	6.0
Pathological stage prediction	LUSC	UNI	RRT-MIL	AUC	62.206	61.686	61.768	61.307	60.951	61.5836	0.47659238348928795	61.165848356920044	62.00135164307995	5.0
Pathological stage prediction	LUSC	UNI	MHIM-MIL	AUC	62.372	61.772	61.405	61.009	61.151	61.5418	0.5471605797204318	61.06219260566168	62.021407394338326	7.0
Pathological stage prediction	LUSC	UNI	HMKGN	AUC	62.466	61.783	61.318	60.915	60.554	61.4072	0.7484067744215042	60.75119253840829	62.063207461591716	10.0
Pathological stage prediction	LUSC	UNI	ACMIL	AUC	62.263	61.694	61.252	61.343	60.873	61.485	0.5239184096784534	61.0257652659478	61.9442347340522	8.0
Pathological stage prediction	LUSC	UNI	Patch-GCN	AUC	62.014	61.62	61.366	61.084	60.39	61.2948	0.610567932338409	60.75961361057665	61.829986389423354	11.0
Pathological stage prediction	LUSC	UNI	Trans-MIL	AUC	62.23	61.817	61.178	60.992	60.87	61.4174	0.5826498090620131	60.90668492458514	61.92811507541486	9.0
Pathological stage prediction	LUSC	UNI	DTFD-MIL	AUC	61.929	61.522	61.267	61.106	60.404	61.2456	0.5638415557583522	60.751371085491755	61.73982891450825	12.0
Pathological stage prediction	LUSC	UNI	HIGT	AUC	62.021	61.612	60.943	60.775	60.559	61.182	0.6123152782676602	60.64528199433967	61.718718005660335	13.0
Pathological stage prediction	LUSC	UNI	CLAM	AUC	61.627	61.314	61.085	60.889	60.634	61.1098	0.3824090741601201	60.774603667466366	61.444996332533634	15.0
Pathological stage prediction	LUSC	UNI	DS-MIL	AUC	61.935	61.598	60.828	60.681	60.546	61.1176	0.6124012573468486	60.58080663035392	61.65439336964609	14.0
Pathological stage prediction	LUSC	UNI	CAMIL	AUC	61.942	61.317	60.839	60.474	60.535	61.0214	0.613266907634842	60.48384785442154	61.55895214557846	16.0
Pathological stage prediction	LUSC	UNI	AB-MIL	AUC	61.9	60.993	60.84	60.659	60.507	60.9798	0.546108688815697	60.501114628692285	61.45848537130771	17.0
Pathological stage prediction	LUSC	UNI	SCMIL	AUC	61.175	61.135	60.687	60.48	60.2	60.7354	0.4204620077961845	60.36684880049578	61.103951199504216	19.0
Pathological stage prediction	LUSC	UNI	IB-MIL	AUC	61.819	60.8	60.564	60.405	60.186	60.7548	0.6357796001760367	60.197514609357114	61.31208539064289	18.0
Pathological stage prediction	LUSC	UNI	SparseAGE-MTL	F1-score	48.65	48.485	48.399	48.325	48.33	48.4378	0.13519134587687096	48.319299560574656	48.55630043942535	1.0
Pathological stage prediction	LUSC	UNI	SparseAGE-MIL	F1-score	48.991	48.883	48.398	47.893	47.391	48.3112	0.6742174723336688	47.72022232889558	48.90217767110442	2.0
Pathological stage prediction	LUSC	UNI	Mamba-MIL	F1-score	49.041	48.933	48.305	47.799	47.29	48.2736	0.7445487223815506	47.620974270124144	48.92622572987586	3.0
Pathological stage prediction	LUSC	UNI	TKA-MIL	F1-score	49.163	48.301	48.369	47.721	47.158	48.1424	0.7524538524055802	47.4828451181471	48.80195488185291	7.0
Pathological stage prediction	LUSC	UNI	WiKG	F1-score	49.204	48.555	48.103	47.59	47.772	48.2448	0.649749721046496	47.67526925850837	48.814330741491624	4.0
Pathological stage prediction	LUSC	UNI	RRT-MIL	F1-score	49.217	48.465	47.871	48.013	47.451	48.2034	0.6724334911349965	47.61398605736206	48.79281394263794	5.0
Pathological stage prediction	LUSC	UNI	MHIM-MIL	F1-score	49.459	48.285	47.961	47.691	47.434	48.166	0.7889049372389568	47.474494333559	48.85750566644099	6.0
Pathological stage prediction	LUSC	UNI	HMKGN	F1-score	48.985	48.308	47.953	47.535	46.57	47.8702	0.9005807570673494	47.08080616152392	48.65959383847608	10.0
Pathological stage prediction	LUSC	UNI	ACMIL	F1-score	48.999	48.435	48.054	46.963	46.754	47.841	0.9606797072906261	46.998927108998274	48.68307289100173	12.0
Pathological stage prediction	LUSC	UNI	Patch-GCN	F1-score	48.867	48.491	47.643	47.471	47.242	47.9428	0.6996900742471629	47.32949460887417	48.556105391125826	8.0
Pathological stage prediction	LUSC	UNI	Trans-MIL	F1-score	49.024	48.318	47.698	47.136	47.394	47.914	0.7611924855120413	47.246785368505755	48.58121463149425	9.0
Pathological stage prediction	LUSC	UNI	DTFD-MIL	F1-score	49.051	47.928	47.717	47.369	47.149	47.8428	0.7397088616476085	47.19441659510441	48.49118340489559	11.0
Pathological stage prediction	LUSC	UNI	HIGT	F1-score	48.523	48.104	47.721	47.432	47.121	47.7802	0.5513371926507408	47.29693164301395	48.26346835698605	14.0
Pathological stage prediction	LUSC	UNI	CLAM	F1-score	48.561	47.894	47.997	47.555	47.185	47.8384	0.5142089069629183	47.38767602032286	48.28912397967714	13.0
Pathological stage prediction	LUSC	UNI	DS-MIL	F1-score	48.557	47.836	47.922	47.347	46.854	47.7032	0.6408008270906028	47.14151330991023	48.264886690089774	15.0
Pathological stage prediction	LUSC	UNI	CAMIL	F1-score	48.696	47.922	47.164	47.326	46.802	47.582	0.7425052188368767	46.9311654799567	48.232834520043305	16.0
Pathological stage prediction	LUSC	UNI	AB-MIL	F1-score	48.268	47.865	47.439	46.47	46.348	47.278	0.8468107816980143	46.535737622993054	48.020262377006944	18.0
Pathological stage prediction	LUSC	UNI	SCMIL	F1-score	48.471	47.625	47.026	47.159	46.496	47.3554	0.7421073372498056	46.70491423854477	48.00588576145524	17.0
Pathological stage prediction	LUSC	UNI	IB-MIL	F1-score	48.532	47.966	46.835	46.581	46.243	47.2314	0.9731758833838804	46.378373727710574	48.08442627228943	19.0
Pathological stage prediction	LUSC	ResNet-50	SparseAGE-MTL	Accuracy	53.352	53.469	53.501	53.589	53.661	53.5144	0.11797372588843799	53.410991469906975	53.61780853009303	3.0
Pathological stage prediction	LUSC	ResNet-50	SparseAGE-MIL	Accuracy	52.934	53.469	53.833	53.72	53.636	53.5184	0.35263621481634655	53.20930072931823	53.82749927068177	2.0
Pathological stage prediction	LUSC	ResNet-50	Mamba-MIL	Accuracy	52.448	53.098	53.091	53.595	53.975	53.2414	0.5778990396254351	52.734849157600145	53.74795084239985	6.0
Pathological stage prediction	LUSC	ResNet-50	TKA-MIL	Accuracy	52.475	52.6	53.243	53.796	54.287	53.2802	0.773320567423367	52.60235463599432	53.958045364005685	4.0
Pathological stage prediction	LUSC	ResNet-50	WiKG	Accuracy	52.025	53.153	53.447	53.7	53.99	53.263	0.7579739441432024	52.59860654440309	53.927393455596906	5.0
Pathological stage prediction	LUSC	ResNet-50	RRT-MIL	Accuracy	52.57	52.938	53.228	53.6	53.757	53.2186	0.48343748303167317	52.794848362627356	53.64235163737265	7.0
Pathological stage prediction	LUSC	ResNet-50	MHIM-MIL	Accuracy	52.812	53.336	53.686	54.001	53.93	53.553	0.4890531668438519	53.124325998735635	53.98167400126436	1.0
Pathological stage prediction	LUSC	ResNet-50	HMKGN	Accuracy	52.425	52.843	53.104	53.448	53.672	53.0984	0.49243405649893845	52.6667625182911	53.530037481708895	8.0
Pathological stage prediction	LUSC	ResNet-50	ACMIL	Accuracy	51.771	52.916	53.239	53.442	53.777	53.029	0.7696599898656548	52.35436327369465	53.703636726305355	9.0
Pathological stage prediction	LUSC	ResNet-50	Patch-GCN	Accuracy	52.234	52.254	52.926	53.569	53.976	52.9918	0.7785802463458731	52.30934432414698	53.67425567585302	10.0
Pathological stage prediction	LUSC	ResNet-50	Trans-MIL	Accuracy	52.253	52.685	52.946	53.224	53.482	52.918	0.4767153238569104	52.500140594936525	53.335859405063474	11.0
Pathological stage prediction	LUSC	ResNet-50	DTFD-MIL	Accuracy	51.917	52.562	53.073	53.55	53.387	52.8978	0.6652268034287244	52.31470299765476	53.48089700234523	12.0
Pathological stage prediction	LUSC	ResNet-50	HIGT	Accuracy	51.638	52.388	52.925	53.386	53.842	52.8358	0.8599948837057123	52.081981248054944	53.58961875194505	13.0
Pathological stage prediction	LUSC	ResNet-50	CLAM	Accuracy	51.771	52.25	53.144	53.369	53.563	52.8194	0.7719658671210795	52.14274208316462	53.49605791683538	14.0
Pathological stage prediction	LUSC	ResNet-50	DS-MIL	Accuracy	51.55	52.268	52.786	53.248	53.764	52.7232	0.8582291069405665	51.97092901963189	53.47547098036811	16.0
Pathological stage prediction	LUSC	ResNet-50	CAMIL	Accuracy	51.911	52.385	52.747	53.066	53.305	52.6828	0.5528238417434619	52.19822853762938	53.16737146237062	17.0
Pathological stage prediction	LUSC	ResNet-50	AB-MIL	Accuracy	52.041	52.133	52.765	53.169	53.635	52.7486	0.6786698755654319	52.15371962539012	53.34348037460989	15.0
Pathological stage prediction	LUSC	ResNet-50	SCMIL	Accuracy	51.157	51.942	52.549	53.111	53.528	52.4574	0.9405377717029766	51.63298229396986	53.28181770603014	18.0
Pathological stage prediction	LUSC	ResNet-50	IB-MIL	Accuracy	51.259	51.802	52.154	53.123	53.311	52.3298	0.8729276602330794	51.564645169613364	53.094954830386634	19.0
Pathological stage prediction	LUSC	ResNet-50	SparseAGE-MTL	AUC	61.3	61.393	61.486	61.498	61.179	61.3712	0.13392423231065986	61.253810234585806	61.4885897654142	3.0
Pathological stage prediction	LUSC	ResNet-50	SparseAGE-MIL	AUC	61.155	61.21	61.745	62.128	60.774	61.4024	0.5331466027276167	60.93507639809657	61.86972360190343	2.0
Pathological stage prediction	LUSC	ResNet-50	Mamba-MIL	AUC	61.142	61.108	61.471	61.912	60.619	61.2504	0.4788196946659561	60.8306960325944	61.670103967405595	6.0
Pathological stage prediction	LUSC	ResNet-50	TKA-MIL	AUC	61.064	61.41	61.66	62.339	60.681	61.4308	0.6274023429984941	60.880857599030584	61.98074240096941	1.0
Pathological stage prediction	LUSC	ResNet-50	WiKG	AUC	60.907	61.36	61.775	62.183	60.214	61.2878	0.7651821351809	60.61708828638229	61.9585117136177	5.0
Pathological stage prediction	LUSC	ResNet-50	RRT-MIL	AUC	60.947	61.194	61.438	62.059	60.552	61.238	0.5637495011084257	60.743851774950066	61.73214822504993	7.0
Pathological stage prediction	LUSC	ResNet-50	MHIM-MIL	AUC	61.2	61.12	61.563	61.978	60.667	61.3056	0.49289583077968957	60.87355775528775	61.73764224471225	4.0
Pathological stage prediction	LUSC	ResNet-50	HMKGN	AUC	60.766	61.202	61.651	62.005	60.117	61.1482	0.7414949089508326	60.498251055617445	61.79814894438256	8.0
Pathological stage prediction	LUSC	ResNet-50	ACMIL	AUC	60.942	61.146	61.358	61.555	59.96	60.9922	0.6209196405332972	60.4479399382795	61.5364600617205	12.0
Pathological stage prediction	LUSC	ResNet-50	Patch-GCN	AUC	60.871	60.83	61.318	61.652	60.373	61.0088	0.49104755370534203	60.57837784157411	61.43922215842589	10.0
Pathological stage prediction	LUSC	ResNet-50	Trans-MIL	AUC	60.936	61.138	61.354	61.481	60.091	61.0	0.5491124657117152	60.518681702155426	61.481318297844574	11.0
Pathological stage prediction	LUSC	ResNet-50	DTFD-MIL	AUC	60.747	61.094	61.067	61.452	60.17	60.906	0.4812374673692802	60.48417676137984	61.327823238620155	14.0
Pathological stage prediction	LUSC	ResNet-50	HIGT	AUC	60.783	60.758	61.197	61.546	60.305	60.9178	0.4721807916465895	60.503915287665755	61.331684712334244	13.0
Pathological stage prediction	LUSC	ResNet-50	CLAM	AUC	60.65	60.892	61.61	61.686	60.261	61.0198	0.6166483600886317	60.479283880662194	61.5603161193378	9.0
Pathological stage prediction	LUSC	ResNet-50	DS-MIL	AUC	60.355	60.611	61.309	61.42	59.968	60.7326	0.6218394487325482	60.187533690844866	61.27766630915513	16.0
Pathological stage prediction	LUSC	ResNet-50	CAMIL	AUC	60.574	61.056	60.949	61.399	59.964	60.7884	0.5467717073880108	60.30913346728986	61.267666532710145	15.0
Pathological stage prediction	LUSC	ResNet-50	AB-MIL	AUC	60.14	60.627	61.038	61.333	60.107	60.649	0.5414115809622092	60.174431825255844	61.12356817474416	17.0
Pathological stage prediction	LUSC	ResNet-50	SCMIL	AUC	60.313	60.749	61.195	61.1	59.759	60.6232	0.5943872475078853	60.10219660616844	61.14420339383155	18.0
Pathological stage prediction	LUSC	ResNet-50	IB-MIL	AUC	59.847	60.305	60.835	61.198	59.796	60.3962	0.6135158514659586	59.858429645532595	60.933970354467405	19.0
Pathological stage prediction	LUSC	ResNet-50	SparseAGE-MTL	F1-score	47.83	47.78	47.69	48.37	48.147	47.9634	0.2851364585597564	47.713466874352356	48.213333125647644	1.0
Pathological stage prediction	LUSC	ResNet-50	SparseAGE-MIL	F1-score	47.738	47.533	47.302	49.24	47.945	47.9516	0.7587570757495453	47.2865200992843	48.616679900715695	2.0
Pathological stage prediction	LUSC	ResNet-50	Mamba-MIL	F1-score	47.773	47.44	47.188	49.159	47.99	47.91	0.7627833899607404	47.2413908792725	48.57860912072749	3.0
Pathological stage prediction	LUSC	ResNet-50	TKA-MIL	F1-score	47.698	47.439	47.223	48.905	47.975	47.848	0.6545578660439434	47.27425473359687	48.42174526640313	5.0
Pathological stage prediction	LUSC	ResNet-50	WiKG	F1-score	47.497	47.575	46.94	48.913	48.067	47.7984	0.7402835943069378	47.14951281971671	48.44728718028329	7.0
Pathological stage prediction	LUSC	ResNet-50	RRT-MIL	F1-score	48.022	47.447	46.928	48.748	47.966	47.8222	0.6815557203926906	47.22479007086926	48.41960992913074	6.0
Pathological stage prediction	LUSC	ResNet-50	MHIM-MIL	F1-score	47.844	47.519	47.255	48.55	48.138	47.8612	0.5089053939584431	47.4151247544371	48.30727524556289	4.0
Pathological stage prediction	LUSC	ResNet-50	HMKGN	F1-score	47.609	47.144	46.747	48.781	48.116	47.6794	0.8007997877122593	46.977468037416735	48.38133196258327	8.0
Pathological stage prediction	LUSC	ResNet-50	ACMIL	F1-score	47.724	47.363	46.358	48.691	48.105	47.6482	0.8728973020922922	46.883071779697026	48.41332822030298	9.0
Pathological stage prediction	LUSC	ResNet-50	Patch-GCN	F1-score	47.115	46.817	46.603	48.832	48.221	47.5176	0.9633067009006	46.67322444757324	48.36197555242676	10.0
Pathological stage prediction	LUSC	ResNet-50	Trans-MIL	F1-score	47.463	46.93	46.456	48.188	48.163	47.44	0.760118082931855	46.77372712388992	48.106272876110076	12.0
Pathological stage prediction	LUSC	ResNet-50	DTFD-MIL	F1-score	47.46	46.965	46.499	48.279	48.161	47.4728	0.7631986635208423	46.80382687594792	48.14177312405208	11.0
Pathological stage prediction	LUSC	ResNet-50	HIGT	F1-score	47.586	47.067	46.518	48.257	47.552	47.396	0.6482441669618004	46.82778893484903	47.96421106515097	13.0
Pathological stage prediction	LUSC	ResNet-50	CLAM	F1-score	47.418	47.117	46.237	48.237	47.782	47.3582	0.7534485383886542	46.69777323744112	48.018626762558874	15.0
Pathological stage prediction	LUSC	ResNet-50	DS-MIL	F1-score	47.13	46.864	46.659	48.659	47.485	47.3594	0.7895158643117945	46.667358832369054	48.05144116763095	14.0
Pathological stage prediction	LUSC	ResNet-50	CAMIL	F1-score	47.092	46.765	46.489	48.723	47.395	47.2928	0.8690375135746446	46.53105503350268	48.05454496649732	16.0
Pathological stage prediction	LUSC	ResNet-50	AB-MIL	F1-score	46.803	46.598	46.366	48.36	47.819	47.1892	0.8578675305663465	46.4372459552978	47.9411540447022	17.0
Pathological stage prediction	LUSC	ResNet-50	SCMIL	F1-score	46.804	46.55	46.173	47.665	47.178	46.874	0.5743200327343623	46.3705862954587	47.377413704541304	18.0
Pathological stage prediction	LUSC	ResNet-50	IB-MIL	F1-score	46.765	46.095	45.53	48.321	47.439	46.83	1.098682392686803	45.86696242183391	47.793037578166086	19.0
Survival prediction	LUAD	CONCH	SparseAGE-MTL	C-index	64.334	64.444	63.917	64.122	64.265	64.2164	0.20404974883591567	64.03754250919796	64.39525749080202	3.0
Survival prediction	LUAD	CONCH	SparseAGE-MIL	C-index	64.555	65.269	63.23	63.595	64.465	64.2228	0.8129170929436816	63.51024675108172	64.93535324891829	2.0
Survival prediction	LUAD	CONCH	Mamba-MIL	C-index	64.814	65.196	63.127	63.866	64.361	64.2728	0.8110670132609241	63.561868417424016	64.98373158257598	1.0
Survival prediction	LUAD	CONCH	TKA-MIL	C-index	64.343	64.617	63.278	63.793	64.114	64.029	0.5175089371208991	63.57538341635253	64.48261658364747	7.0
Survival prediction	LUAD	CONCH	WiKG	C-index	64.494	64.736	62.793	63.976	64.165	64.0328	0.7524963122833243	63.373207900423296	64.6923920995767	6.0
Survival prediction	LUAD	CONCH	RRT-MIL	C-index	64.324	64.807	63.263	63.944	64.418	64.1512	0.583726562698668	63.63954110840913	64.66285889159087	4.0
Survival prediction	LUAD	CONCH	MHIM-MIL	C-index	64.34	65.172	63.317	63.791	64.056	64.1352	0.6912117620527007	63.52932617717548	64.74107382282452	5.0
Survival prediction	LUAD	CONCH	HMKGN	C-index	63.981	64.332	63.015	63.522	63.559	63.6818	0.4993793147498185	63.24407473101956	64.11952526898044	9.0
Survival prediction	LUAD	CONCH	ACMIL	C-index	63.992	64.198	63.097	63.512	63.768	63.7134	0.4289368251852452	63.33742029552648	64.08937970447353	8.0
Survival prediction	LUAD	CONCH	Patch-GCN	C-index	64.39	64.577	62.566	63.103	63.444	63.616	0.8540857685267899	62.867360815879906	64.3646391841201	12.0
Survival prediction	LUAD	CONCH	Trans-MIL	C-index	63.942	64.456	62.809	63.489	63.397	63.6186	0.6178958650128697	63.07699039438356	64.16020960561644	11.0
Survival prediction	LUAD	CONCH	DTFD-MIL	C-index	64.081	64.231	62.787	63.232	63.858	63.6378	0.6093715615287599	63.103662275827666	64.17193772417234	10.0
Survival prediction	LUAD	CONCH	HIGT	C-index	64.202	64.001	62.535	63.207	63.699	63.5288	0.6701367024719672	62.94139928138961	64.11620071861039	13.0
Survival prediction	LUAD	CONCH	CLAM	C-index	63.827	64.116	62.919	63.38	63.394	63.5272	0.4598594350451021	63.124115432912646	63.930284567087355	14.0
Survival prediction	LUAD	CONCH	DS-MIL	C-index	63.54	64.001	62.476	63.173	63.709	63.3798	0.5872705509388344	62.86503466575147	63.89456533424853	16.0
Survival prediction	LUAD	CONCH	CAMIL	C-index	63.786	64.27	62.517	63.246	63.166	63.397	0.6640805674012735	62.814907717831616	63.97909228216838	15.0
Survival prediction	LUAD	CONCH	AB-MIL	C-index	63.411	64.26	62.445	62.84	63.187	63.2286	0.6826099178886885	62.630266026022255	63.826933973977745	17.0
Survival prediction	LUAD	CONCH	SCMIL	C-index	63.597	64.016	62.271	62.416	63.042	63.0684	0.748253499824761	62.41252688951596	63.724273110484035	19.0
Survival prediction	LUAD	CONCH	IB-MIL	C-index	63.732	63.958	61.932	62.484	63.439	63.109	0.8651277362332093	62.35068210444432	63.867317895555686	18.0
Survival prediction	LUAD	Virchow2	SparseAGE-MTL	C-index	63.73	64.257	63.989	63.918	63.922	63.9632	0.19046443237518426	63.79625056410997	64.13014943589003	2.0
Survival prediction	LUAD	Virchow2	SparseAGE-MIL	C-index	62.848	65.377	64.489	63.831	63.449	63.9988	0.9739749483431279	63.145073316392185	64.85252668360782	1.0
Survival prediction	LUAD	Virchow2	Mamba-MIL	C-index	62.866	65.267	64.429	63.847	63.357	63.9532	0.9355737277200542	63.13313347036719	64.7732665296328	3.0
Survival prediction	LUAD	Virchow2	TKA-MIL	C-index	63.163	65.16	64.046	63.779	63.537	63.937	0.7569098361099553	63.273539276219005	64.600460723781	5.0
Survival prediction	LUAD	Virchow2	WiKG	C-index	62.766	65.23	64.39	63.815	63.271	63.8944	0.961465704016531	63.05163815249146	64.73716184750853	6.0
Survival prediction	LUAD	Virchow2	RRT-MIL	C-index	63.203	64.772	64.344	63.627	63.372	63.8636	0.6689576219761606	63.27723279101232	64.44996720898767	7.0
Survival prediction	LUAD	Virchow2	MHIM-MIL	C-index	63.169	64.92	64.218	63.658	63.729	63.9388	0.6626014639283575	63.358004209188806	64.5195957908112	4.0
Survival prediction	LUAD	Virchow2	HMKGN	C-index	62.486	64.946	64.082	63.521	62.994	63.6058	0.9563400023004365	62.76753102813954	64.44406897186046	11.0
Survival prediction	LUAD	Virchow2	ACMIL	C-index	62.947	64.736	64.021	63.419	63.52	63.7286	0.6801869595927295	63.132389842609165	64.32481015739083	8.0
Survival prediction	LUAD	Virchow2	Patch-GCN	C-index	63.162	64.754	64.022	63.489	62.944	63.6742	0.727456665376023	63.03655611864929	64.31184388135071	9.0
Survival prediction	LUAD	Virchow2	Trans-MIL	C-index	62.839	64.776	64.257	63.334	63.073	63.6558	0.82563048635573	62.93210297041925	64.37949702958075	10.0
Survival prediction	LUAD	Virchow2	DTFD-MIL	C-index	62.618	64.328	64.274	63.625	63.044	63.5778	0.7509794937280254	62.91953745050778	64.23606254949223	12.0
Survival prediction	LUAD	Virchow2	HIGT	C-index	62.612	64.633	64.077	63.121	62.906	63.4698	0.851040363320093	62.7238302312399	64.2157697687601	13.0
Survival prediction	LUAD	Virchow2	CLAM	C-index	62.58	64.629	64.093	63.083	62.845	63.446	0.8747891174448875	62.67921353042714	64.21278646957285	14.0
Survival prediction	LUAD	Virchow2	DS-MIL	C-index	62.493	64.35	63.709	63.243	62.863	63.3316	0.7263358727200501	62.694938536727726	63.96826146327228	15.0
Survival prediction	LUAD	Virchow2	CAMIL	C-index	62.655	64.164	63.755	63.061	62.831	63.2932	0.6415599738138283	62.73084788846844	63.85555211153156	16.0
Survival prediction	LUAD	Virchow2	AB-MIL	C-index	62.098	63.876	63.71	63.119	62.607	63.082	0.7449949664259484	62.428983119973154	63.73501688002685	18.0
Survival prediction	LUAD	Virchow2	SCMIL	C-index	62.438	64.152	63.374	62.834	62.966	63.1528	0.6509218079001496	62.5822418790833	63.7233581209167	17.0
Survival prediction	LUAD	Virchow2	IB-MIL	C-index	61.658	63.972	63.417	63.048	62.627	62.9444	0.8725842652718417	62.17954616856814	63.709253831431866	19.0
Survival prediction	LUAD	H-optimus-1	SparseAGE-MTL	C-index	63.959	64.053	64.081	64.09	63.822	64.001	0.11272754765362321	63.90218994787979	64.09981005212022	2.0
Survival prediction	LUAD	H-optimus-1	SparseAGE-MIL	C-index	63.536	63.976	64.532	64.387	63.567	63.9996	0.4572070646873239	63.598840338037874	64.40035966196213	3.0
Survival prediction	LUAD	H-optimus-1	Mamba-MIL	C-index	63.74	63.826	64.176	64.542	63.292	63.9152	0.47114880876427995	63.502219860545324	64.32818013945467	4.0
Survival prediction	LUAD	H-optimus-1	TKA-MIL	C-index	63.555	63.867	64.072	64.773	63.178	63.889	0.598436713445958	63.36444709277329	64.41355290722672	5.0
Survival prediction	LUAD	H-optimus-1	WiKG	C-index	63.766	64.027	64.259	64.56	62.585	63.8394	0.7598403121709196	63.173370600696934	64.50542939930307	6.0
Survival prediction	LUAD	H-optimus-1	RRT-MIL	C-index	63.731	63.897	64.45	64.532	63.493	64.0206	0.45371279461791575	63.622903200797396	64.41829679920261	1.0
Survival prediction	LUAD	H-optimus-1	MHIM-MIL	C-index	63.466	63.753	64.018	64.709	63.146	63.8184	0.5944731280722461	63.297321328534736	64.33947867146526	7.0
Survival prediction	LUAD	H-optimus-1	HMKGN	C-index	63.356	63.66	63.968	64.2	62.873	63.6114	0.5211619709840714	63.15458139099201	64.068218609008	9.0
Survival prediction	LUAD	H-optimus-1	ACMIL	C-index	63.219	63.508	63.807	64.703	62.665	63.5804	0.7558748573672774	62.91784647508597	64.24295352491403	12.0
Survival prediction	LUAD	H-optimus-1	Patch-GCN	C-index	63.186	63.441	64.234	64.4	62.794	63.611	0.6869614254090266	63.00885176150718	64.2131482384928	10.0
Survival prediction	LUAD	H-optimus-1	Trans-MIL	C-index	63.047	63.421	64.392	64.536	62.544	63.588	0.8595967077647526	62.83453026465558	64.34146973534443	11.0
Survival prediction	LUAD	H-optimus-1	DTFD-MIL	C-index	63.535	63.867	64.114	64.393	62.402	63.6622	0.7720781696175592	62.985443645686274	64.33895635431372	8.0
Survival prediction	LUAD	H-optimus-1	HIGT	C-index	62.88	63.841	64.047	64.293	62.319	63.476	0.8397350772713973	62.739939751379005	64.21206024862099	14.0
Survival prediction	LUAD	H-optimus-1	CLAM	C-index	63.164	63.764	63.644	64.184	62.47	63.4452	0.6551848594099223	62.87090514968006	64.01949485031994	15.0
Survival prediction	LUAD	H-optimus-1	DS-MIL	C-index	63.017	63.623	63.564	64.089	62.328	63.3242	0.6742571467919322	62.733187552699604	63.91521244730039	16.0
Survival prediction	LUAD	H-optimus-1	CAMIL	C-index	63.338	63.289	63.904	64.362	62.572	63.493	0.6778576546738976	62.89883156839159	64.08716843160842	13.0
Survival prediction	LUAD	H-optimus-1	AB-MIL	C-index	62.812	63.376	63.843	63.777	62.107	63.183	0.7282001785223634	62.544704400641834	63.821295599358166	18.0
Survival prediction	LUAD	H-optimus-1	SCMIL	C-index	62.844	63.161	63.47	64.404	62.333	63.2424	0.7735426943614672	62.564359933148495	63.92044006685151	17.0
Survival prediction	LUAD	H-optimus-1	IB-MIL	C-index	62.563	63.146	63.737	63.559	61.619	62.9248	0.8583153266719636	62.17245344470516	63.67714655529483	19.0
Survival prediction	LUAD	UNI2-h	SparseAGE-MTL	C-index	64.142	64.279	63.781	64.004	64.176	64.0764	0.1922063994772276	63.90792366262291	64.2448763373771	2.0
Survival prediction	LUAD	UNI2-h	SparseAGE-MIL	C-index	64.423	64.568	63.486	63.712	64.341	64.106	0.4766534380448748	63.68819484024248	64.5238051597575	1.0
Survival prediction	LUAD	UNI2-h	Mamba-MIL	C-index	64.318	64.565	62.991	63.382	64.147	63.8806	0.66533472778745	63.29740839778337	64.46379160221663	3.0
Survival prediction	LUAD	UNI2-h	TKA-MIL	C-index	64.194	64.678	62.99	63.745	63.606	63.8426	0.6351785575725919	63.285841446427625	64.39935855357237	5.0
Survival prediction	LUAD	UNI2-h	WiKG	C-index	64.062	64.375	63.155	63.663	64.109	63.8728	0.47514334679125947	63.45631849358705	64.28928150641295	4.0
Survival prediction	LUAD	UNI2-h	RRT-MIL	C-index	64.564	64.714	62.698	63.217	63.561	63.7508	0.8686775581307465	62.98937054836052	64.51222945163947	6.0
Survival prediction	LUAD	UNI2-h	MHIM-MIL	C-index	64.225	64.696	62.951	63.109	63.715	63.7392	0.7366248706091839	63.09351983243714	64.38488016756286	8.0
Survival prediction	LUAD	UNI2-h	HMKGN	C-index	64.206	64.46	62.481	63.643	63.949	63.7478	0.7702958522541824	63.072605915736816	64.42299408426318	7.0
Survival prediction	LUAD	UNI2-h	ACMIL	C-index	63.708	64.696	62.632	63.112	63.47	63.5236	0.7706755478150318	62.84807309790357	64.19912690209644	11.0
Survival prediction	LUAD	UNI2-h	Patch-GCN	C-index	64.477	64.573	62.584	63.157	63.452	63.6486	0.859426727534115	62.895279258896984	64.40192074110301	9.0
Survival prediction	LUAD	UNI2-h	Trans-MIL	C-index	63.998	64.365	62.97	63.082	63.554	63.5938	0.5938806277359093	63.073240677978006	64.114359322022	10.0
Survival prediction	LUAD	UNI2-h	DTFD-MIL	C-index	64.061	64.588	62.21	62.974	63.616	63.4898	0.9290017222804267	62.675494087124505	64.3041059128755	13.0
Survival prediction	LUAD	UNI2-h	HIGT	C-index	64.283	64.515	62.449	62.999	63.341	63.5174	0.8692932761732378	62.75543084770052	64.2793691522995	12.0
Survival prediction	LUAD	UNI2-h	CLAM	C-index	64.152	63.991	62.292	63.075	63.638	63.4296	0.7583431281418712	62.76488294036034	64.09431705963966	14.0
Survival prediction	LUAD	UNI2-h	DS-MIL	C-index	64.199	64.379	62.381	62.906	63.231	63.4192	0.8523433580429906	62.672088106008204	64.16631189399179	15.0
Survival prediction	LUAD	UNI2-h	CAMIL	C-index	63.439	63.951	62.203	62.983	63.537	63.2226	0.6658143885498412	62.6389879565876	63.8062120434124	17.0
Survival prediction	LUAD	UNI2-h	AB-MIL	C-index	63.419	64.12	62.523	62.953	63.217	63.2464	0.5922886120802933	62.72723614122707	63.765563858772936	16.0
Survival prediction	LUAD	UNI2-h	SCMIL	C-index	63.376	63.7	62.363	62.795	63.125	63.0718	0.516966826788722	62.61865859700972	63.52494140299029	18.0
Survival prediction	LUAD	UNI2-h	IB-MIL	C-index	63.563	63.881	61.613	62.137	63.346	62.908	0.9796764772107168	62.04927570599173	63.76672429400827	19.0
Survival prediction	LUAD	PLIP	SparseAGE-MTL	C-index	63.935	63.929	64.03	63.591	63.766	63.8502	0.17320710147104307	63.69837728159462	64.00202271840539	2.0
Survival prediction	LUAD	PLIP	SparseAGE-MIL	C-index	63.645	64.134	64.076	63.473	63.794	63.8244	0.28095604638448196	63.57813116718513	64.07066883281487	3.0
Survival prediction	LUAD	PLIP	Mamba-MIL	C-index	63.754	64.213	64.645	62.459	63.239	63.662	0.8521285114347453	62.91507642736355	64.40892357263645	7.0
Survival prediction	LUAD	PLIP	TKA-MIL	C-index	63.593	63.942	64.796	62.787	63.266	63.6768	0.7567137503706433	63.01351115294767	64.34008884705233	5.0
Survival prediction	LUAD	PLIP	WiKG	C-index	64.048	64.321	64.518	62.575	63.127	63.7178	0.8319012561596465	62.98860639833855	64.44699360166145	4.0
Survival prediction	LUAD	PLIP	RRT-MIL	C-index	63.852	64.057	64.272	63.402	63.716	63.8598	0.3313294433037925	63.56937693799562	64.15022306200439	1.0
Survival prediction	LUAD	PLIP	MHIM-MIL	C-index	63.826	64.044	64.284	62.55	63.634	63.6676	0.670237868222919	63.08011060569913	64.25508939430087	6.0
Survival prediction	LUAD	PLIP	HMKGN	C-index	63.32	63.672	63.869	62.566	63.04	63.2934	0.5168856740131211	62.840329730553854	63.74647026944614	12.0
Survival prediction	LUAD	PLIP	ACMIL	C-index	63.573	63.456	64.025	62.29	63.02	63.2728	0.6556086485091563	62.698133682156325	63.84746631784367	13.0
Survival prediction	LUAD	PLIP	Patch-GCN	C-index	63.625	63.892	64.164	62.235	63.359	63.455	0.7450110737432039	62.80196900128707	64.10803099871292	8.0
Survival prediction	LUAD	PLIP	Trans-MIL	C-index	63.582	64.018	63.864	62.379	63.054	63.3794	0.6690252611075312	62.79297350269961	63.965826497300384	9.0
Survival prediction	LUAD	PLIP	DTFD-MIL	C-index	63.478	63.745	63.94	62.2	63.226	63.3178	0.6806615899255645	62.72117381077931	63.914426189220684	11.0
Survival prediction	LUAD	PLIP	HIGT	C-index	63.681	63.882	64.058	62.272	62.733	63.3252	0.7799914743123819	62.64150732829436	64.00889267170565	10.0
Survival prediction	LUAD	PLIP	CLAM	C-index	63.153	63.646	64.112	62.497	62.61	63.2036	0.6846738639673623	62.603456897518605	63.8037431024814	14.0
Survival prediction	LUAD	PLIP	DS-MIL	C-index	62.992	63.919	64.056	62.248	62.749	63.1928	0.7749849675961454	62.5134957249185	63.8721042750815	15.0
Survival prediction	LUAD	PLIP	CAMIL	C-index	63.061	63.403	63.672	62.362	62.762	63.052	0.5166918811051691	62.59909959752723	63.50490040247277	16.0
Survival prediction	LUAD	PLIP	AB-MIL	C-index	62.86	63.12	63.919	62.121	62.488	62.9016	0.682812785469046	62.303088204747816	63.50011179525219	17.0
Survival prediction	LUAD	PLIP	SCMIL	C-index	62.771	62.974	63.52	62.31	62.626	62.8402	0.45050327412794733	62.445316469545766	63.23508353045424	18.0
Survival prediction	LUAD	PLIP	IB-MIL	C-index	62.987	63.501	63.325	61.606	62.414	62.7666	0.7699105792233271	62.091743622438074	63.44145637756192	19.0
Survival prediction	LUAD	UNI	SparseAGE-MTL	C-index	63.777	63.929	63.984	63.581	63.691	63.7924	0.1662672547436802	63.64666032545666	63.93813967454334	3.0
Survival prediction	LUAD	UNI	SparseAGE-MIL	C-index	63.817	64.695	64.584	62.862	63.103	63.8122	0.8337983569185039	63.08134351620581	64.54305648379417	2.0
Survival prediction	LUAD	UNI	Mamba-MIL	C-index	63.878	64.174	64.387	62.616	63.635	63.738	0.689273167909503	63.13382542986319	64.3421745701368	4.0
Survival prediction	LUAD	UNI	TKA-MIL	C-index	63.607	63.892	64.802	62.743	63.299	63.6686	0.7634849703825238	62.9993759169187	64.3378240830813	7.0
Survival prediction	LUAD	UNI	WiKG	C-index	63.758	63.943	64.163	63.155	63.51	63.7058	0.39042886676064176	63.363574009309644	64.04802599069036	5.0
Survival prediction	LUAD	UNI	RRT-MIL	C-index	63.49	63.992	64.471	62.867	63.546	63.6732	0.5995454111241298	63.14767527641033	64.19872472358968	6.0
Survival prediction	LUAD	UNI	MHIM-MIL	C-index	63.913	64.036	64.197	62.877	63.228	63.6502	0.568547887165188	63.15184580412723	64.14855419587278	8.0
Survival prediction	LUAD	UNI	HMKGN	C-index	63.714	64.605	64.836	62.755	63.29	63.84	0.8764761833615331	63.07173475195087	64.60826524804914	1.0
Survival prediction	LUAD	UNI	ACMIL	C-index	63.89	63.809	64.315	62.636	63.293	63.5886	0.644573735114919	63.02360621021466	64.15359378978533	9.0
Survival prediction	LUAD	UNI	Patch-GCN	C-index	63.794	64.026	64.305	62.26	62.793	63.4356	0.870035803860969	62.67297999348561	64.19822000651439	10.0
Survival prediction	LUAD	UNI	Trans-MIL	C-index	63.232	63.794	64.229	62.655	63.254	63.4328	0.6003463167206067	62.90657325170228	63.959026748297724	11.0
Survival prediction	LUAD	UNI	DTFD-MIL	C-index	63.382	63.668	63.856	62.718	63.118	63.3484	0.4503940496942637	62.9536122089831	63.743187791016894	13.0
Survival prediction	LUAD	UNI	HIGT	C-index	63.584	64.03	63.918	62.335	63.037	63.3808	0.7005766910196201	62.76671745500788	63.99488254499212	12.0
Survival prediction	LUAD	UNI	CLAM	C-index	63.268	63.524	63.744	62.013	63.036	63.117	0.6721153174865167	62.52786494886146	63.70613505113853	15.0
Survival prediction	LUAD	UNI	DS-MIL	C-index	63.277	63.505	64.326	62.494	62.921	63.3046	0.6870955537623549	62.70233419282181	63.90686580717819	14.0
Survival prediction	LUAD	UNI	CAMIL	C-index	63.089	63.388	63.658	62.315	62.837	63.0574	0.5173850596992539	62.60389199970012	63.510908000299885	16.0
Survival prediction	LUAD	UNI	AB-MIL	C-index	63.3	63.117	63.658	62.093	62.713	62.9762	0.5997580345439302	62.450488903765574	63.50191109623442	17.0
Survival prediction	LUAD	UNI	SCMIL	C-index	62.586	63.17	63.702	61.96	62.705	62.8246	0.6534330876225961	62.25184064535269	63.39735935464731	18.0
Survival prediction	LUAD	UNI	IB-MIL	C-index	62.753	63.167	63.541	62.129	62.226	62.7632	0.6039297972446798	62.2338321925315	63.292567807468494	19.0
Survival prediction	LUAD	ResNet-50	SparseAGE-MTL	C-index	63.563	63.37	63.228	63.262	63.866	63.4578	0.26293953677604276	63.22732333414421	63.68827666585579	3.0
Survival prediction	LUAD	ResNet-50	SparseAGE-MIL	C-index	63.879	63.388	62.889	63.215	63.992	63.4726	0.46071715835206056	63.06876360528551	63.87643639471449	2.0
Survival prediction	LUAD	ResNet-50	Mamba-MIL	C-index	63.788	63.332	63.052	63.169	64.197	63.5076	0.4761704526742509	63.09021819558586	63.92498180441413	1.0
Survival prediction	LUAD	ResNet-50	TKA-MIL	C-index	63.69	63.409	63.185	62.513	64.012	63.3618	0.5666618921367489	62.86509895165804	63.858501048341964	5.0
Survival prediction	LUAD	ResNet-50	WiKG	C-index	63.725	63.196	62.663	62.827	64.491	63.3804	0.7428154548742252	62.729293546080214	64.03150645391979	4.0
Survival prediction	LUAD	ResNet-50	RRT-MIL	C-index	63.546	63.014	63.135	62.607	64.199	63.3002	0.6037356209467841	62.77100239556098	63.829397604439016	7.0
Survival prediction	LUAD	ResNet-50	MHIM-MIL	C-index	63.445	63.502	62.955	62.522	64.118	63.3084	0.6030980848916693	62.77976122055225	63.837038779447745	6.0
Survival prediction	LUAD	ResNet-50	HMKGN	C-index	63.557	63.265	62.944	62.01	64.025	63.1602	0.7559786372643105	62.49755550799543	63.82284449200458	8.0
Survival prediction	LUAD	ResNet-50	ACMIL	C-index	63.056	62.847	62.494	62.31	64.261	62.9936	0.7662566802318896	62.321946406116965	63.66525359388304	13.0
Survival prediction	LUAD	ResNet-50	Patch-GCN	C-index	63.525	63.031	62.42	61.947	64.369	63.0584	0.9458994661167738	62.22928256160179	63.887517438398206	10.0
Survival prediction	LUAD	ResNet-50	Trans-MIL	C-index	63.682	62.736	62.599	62.372	64.143	63.1064	0.7648282813808616	62.43599845291348	63.77680154708652	9.0
Survival prediction	LUAD	ResNet-50	DTFD-MIL	C-index	63.473	62.891	62.443	62.024	64.159	62.998	0.8428665374779114	62.259194905485884	63.73680509451411	12.0
Survival prediction	LUAD	ResNet-50	HIGT	C-index	63.31	63.115	62.406	62.29	63.69	62.9622	0.5990026711125755	62.43715100900583	63.487248990994175	14.0
Survival prediction	LUAD	ResNet-50	CLAM	C-index	63.274	62.71	62.871	62.304	63.901	63.012	0.606488664362328	62.48038924660989	63.54361075339011	11.0
Survival prediction	LUAD	ResNet-50	DS-MIL	C-index	62.893	62.622	62.368	62.192	63.927	62.8004	0.6831451529506737	62.2015968718051	63.399203128194905	15.0
Survival prediction	LUAD	ResNet-50	CAMIL	C-index	62.959	62.373	62.544	61.989	63.752	62.7234	0.6722784393389419	62.134121966253616	63.31267803374638	17.0
Survival prediction	LUAD	ResNet-50	AB-MIL	C-index	63.21	62.944	62.062	61.896	63.67	62.7564	0.7579728227317928	62.09200752736353	63.42079247263647	16.0
Survival prediction	LUAD	ResNet-50	SCMIL	C-index	62.861	62.311	61.77	61.929	63.59	62.4922	0.7437705963534722	61.84025632766012	63.14414367233987	18.0
Survival prediction	LUAD	ResNet-50	IB-MIL	C-index	62.936	62.373	61.821	61.341	63.81	62.4562	0.9639832467423911	61.61123142899632	63.301168571003686	19.0
Survival prediction	LUSC	CONCH	SparseAGE-MTL	C-index	59.445	59.564	59.193	59.302	59.397	59.3802	0.1409102551271561	59.25668671559707	59.503713284402934	2.0
Survival prediction	LUSC	CONCH	SparseAGE-MIL	C-index	59.884	60.44	58.439	59.107	58.969	59.3678	0.7914863864906324	58.674031593524184	60.06156840647582	3.0
Survival prediction	LUSC	CONCH	Mamba-MIL	C-index	60.15	60.324	58.347	58.978	59.256	59.411	0.8251212032180469	58.68774937677179	60.13425062322821	1.0
Survival prediction	LUSC	CONCH	TKA-MIL	C-index	59.967	60.538	57.855	58.745	59.384	59.2978	1.0464959149466377	58.38050588643337	60.215094113566636	5.0
Survival prediction	LUSC	CONCH	WiKG	C-index	60.155	59.96	58.083	58.894	59.545	59.3274	0.846879743529152	58.585077175282876	60.06972282471712	4.0
Survival prediction	LUSC	CONCH	RRT-MIL	C-index	59.629	60.09	58.344	59.131	59.05	59.2488	0.6565498457847666	58.67330868636964	59.82429131363037	6.0
Survival prediction	LUSC	CONCH	MHIM-MIL	C-index	59.841	60.304	57.983	58.719	59.283	59.226	0.9145567232271616	58.424355687053165	60.02764431294683	7.0
Survival prediction	LUSC	CONCH	HMKGN	C-index	59.473	59.79	58.305	58.822	59.187	59.1154	0.5768277905926509	58.60978814877814	59.621011851221866	9.0
Survival prediction	LUSC	CONCH	ACMIL	C-index	59.365	60.412	58.134	58.704	59.082	59.1394	0.8476590116314456	58.396394116674706	59.8824058833253	8.0
Survival prediction	LUSC	CONCH	Patch-GCN	C-index	59.376	59.595	58.431	58.774	59.087	59.0526	0.46475079343665465	58.64522796824524	59.45997203175476	11.0
Survival prediction	LUSC	CONCH	Trans-MIL	C-index	59.243	59.76	58.11	58.772	59.352	59.0474	0.6311503782776332	58.494172301257436	59.60062769874257	12.0
Survival prediction	LUSC	CONCH	DTFD-MIL	C-index	59.403	59.639	58.16	59.017	59.213	59.0864	0.566714919514214	58.58965247111233	59.583147528887665	10.0
Survival prediction	LUSC	CONCH	HIGT	C-index	59.192	60.101	58.061	58.606	58.907	58.9734	0.7568244842762418	58.31001409039986	59.636785909600135	13.0
Survival prediction	LUSC	CONCH	CLAM	C-index	59.638	59.878	57.926	58.407	58.721	58.914	0.8252142146133934	58.19066784868914	59.637332151310865	14.0
Survival prediction	LUSC	CONCH	DS-MIL	C-index	59.361	59.592	57.653	58.753	59.044	58.8806	0.7561179140848333	58.21783342647958	59.54336657352042	15.0
Survival prediction	LUSC	CONCH	CAMIL	C-index	58.84	59.494	57.568	58.423	59.024	58.6698	0.7260517887864483	58.03338754727457	59.30621245272543	16.0
Survival prediction	LUSC	CONCH	AB-MIL	C-index	59.222	59.51	57.517	58.03	58.977	58.6512	0.8428811897296065	57.91238206222101	59.39001793777899	17.0
Survival prediction	LUSC	CONCH	SCMIL	C-index	58.97	59.554	57.595	58.54	58.346	58.601	0.7288950541744688	57.96209531527778	59.23990468472222	18.0
Survival prediction	LUSC	CONCH	IB-MIL	C-index	59.331	59.557	57.3	57.916	58.285	58.4778	0.952972559940739	57.642482721509964	59.31311727849004	19.0
Survival prediction	LUSC	Virchow2	SparseAGE-MTL	C-index	59.362	59.786	59.637	59.593	59.461	59.5678	0.16339736839986163	59.424575891750024	59.71102410824997	3.0
Survival prediction	LUSC	Virchow2	SparseAGE-MIL	C-index	58.754	60.075	59.783	59.87	59.384	59.5732	0.5222056108469166	59.115466600318484	60.030933399681516	2.0
Survival prediction	LUSC	Virchow2	Mamba-MIL	C-index	58.683	60.129	59.566	59.624	59.071	59.4146	0.5546253690555455	58.92844942931639	59.90075057068361	6.0
Survival prediction	LUSC	Virchow2	TKA-MIL	C-index	58.676	60.774	59.513	59.23	59.011	59.4408	0.8057168857607487	58.73455801094526	60.14704198905475	5.0
Survival prediction	LUSC	Virchow2	WiKG	C-index	58.927	60.281	59.673	59.8	59.302	59.5966	0.5125341939812402	59.147343970974234	60.04585602902577	1.0
Survival prediction	LUSC	Virchow2	RRT-MIL	C-index	58.527	60.667	60.158	59.105	58.838	59.459	0.9120644165847066	58.659540290145905	60.2584597098541	4.0
Survival prediction	LUSC	Virchow2	MHIM-MIL	C-index	58.543	60.745	59.458	59.196	58.853	59.359	0.8484188234592619	58.61532811224304	60.10267188775696	7.0
Survival prediction	LUSC	Virchow2	HMKGN	C-index	58.516	59.931	59.312	59.315	58.932	59.2012	0.524357416272526	58.74158045970172	59.66081954029828	9.0
Survival prediction	LUSC	Virchow2	ACMIL	C-index	58.383	60.322	59.514	58.878	59.044	59.2282	0.732975579402207	58.58571857721488	59.870681422785125	8.0
Survival prediction	LUSC	Virchow2	Patch-GCN	C-index	58.226	60.407	59.805	58.737	58.477	59.1304	0.9333310238066658	58.31229928702146	59.94850071297854	10.0
Survival prediction	LUSC	Virchow2	Trans-MIL	C-index	58.189	60.406	59.786	58.695	58.371	59.0894	0.9619065962971658	58.246251693368244	59.93254830663175	12.0
Survival prediction	LUSC	Virchow2	DTFD-MIL	C-index	58.471	60.283	59.485	58.915	58.297	59.0902	0.8096154642791866	58.38054075620478	59.799859243795225	11.0
Survival prediction	LUSC	Virchow2	HIGT	C-index	58.224	60.392	59.16	58.836	58.543	59.031	0.8361190106677419	58.298109373507884	59.76389062649211	13.0
Survival prediction	LUSC	Virchow2	CLAM	C-index	58.219	59.711	59.164	58.839	58.568	58.9002	0.5712098563575383	58.39951248525253	59.40088751474747	15.0
Survival prediction	LUSC	Virchow2	DS-MIL	C-index	57.701	59.867	59.335	58.988	58.614	58.901	0.8141636813319537	58.18735406818227	59.61464593181773	14.0
Survival prediction	LUSC	Virchow2	CAMIL	C-index	58.296	59.694	59.145	58.606	58.198	58.7878	0.6268119335175437	58.2383751157583	59.33722488424169	16.0
Survival prediction	LUSC	Virchow2	AB-MIL	C-index	57.976	59.813	58.978	58.352	57.806	58.585	0.8207380824599304	57.86559135151153	59.30440864848847	19.0
Survival prediction	LUSC	Virchow2	SCMIL	C-index	57.784	59.31	59.21	58.669	58.208	58.6362	0.6507550998647661	58.06578800511911	59.206611994880895	17.0
Survival prediction	LUSC	Virchow2	IB-MIL	C-index	57.879	60.065	59.105	58.353	57.706	58.6216	0.971982921660662	57.76961940476558	59.473580595234424	18.0
Survival prediction	LUSC	H-optimus-1	SparseAGE-MTL	C-index	59.523	59.689	59.761	59.321	59.441	59.547	0.17947701802737964	59.38968145741839	59.7043185425816	3.0
Survival prediction	LUSC	H-optimus-1	SparseAGE-MIL	C-index	59.722	59.663	59.896	58.884	59.604	59.5538	0.3900220506586774	59.21193059934531	59.8956694006547	2.0
Survival prediction	LUSC	H-optimus-1	Mamba-MIL	C-index	59.08	60.148	60.34	58.157	58.698	59.2846	0.9376528142121716	58.46271107070602	60.106488929293974	6.0
Survival prediction	LUSC	H-optimus-1	TKA-MIL	C-index	59.661	59.875	60.057	58.826	59.539	59.5916	0.4718684138613225	59.177989098867066	60.00521090113293	1.0
Survival prediction	LUSC	H-optimus-1	WiKG	C-index	59.451	59.808	60.135	57.918	59.187	59.2998	0.8515842295392746	58.55335351147989	60.046246488520104	5.0
Survival prediction	LUSC	H-optimus-1	RRT-MIL	C-index	59.401	59.738	60.033	57.842	59.095	59.2218	0.8480192804411947	58.47847832713959	59.96512167286041	7.0
Survival prediction	LUSC	H-optimus-1	MHIM-MIL	C-index	59.516	59.777	60.075	57.997	59.168	59.3066	0.8046466926546093	58.60129607656274	60.011903923437266	4.0
Survival prediction	LUSC	H-optimus-1	HMKGN	C-index	58.962	59.603	60.154	58.225	58.234	59.0356	0.8482059301844105	58.292114721426174	59.77908527857383	11.0
Survival prediction	LUSC	H-optimus-1	ACMIL	C-index	58.992	59.469	59.872	58.441	59.014	59.1576	0.5405777464898082	58.683762713396256	59.63143728660375	8.0
Survival prediction	LUSC	H-optimus-1	Patch-GCN	C-index	59.304	59.881	59.685	57.828	58.699	59.0794	0.8322357238186784	58.34991322450917	59.808886775490826	10.0
Survival prediction	LUSC	H-optimus-1	Trans-MIL	C-index	59.398	59.947	59.763	57.926	58.69	59.1448	0.8339848319963621	58.413780063593336	59.87581993640666	9.0
Survival prediction	LUSC	H-optimus-1	DTFD-MIL	C-index	58.816	59.803	60.051	57.824	58.359	58.9706	0.945092746771448	58.1421896822854	59.7990103177146	13.0
Survival prediction	LUSC	H-optimus-1	HIGT	C-index	59.103	59.576	59.947	57.857	58.565	59.0096	0.8268021528757665	58.28487595943283	59.73432404056717	12.0
Survival prediction	LUSC	H-optimus-1	CLAM	C-index	58.818	59.339	59.924	58.032	58.09	58.8406	0.8123889462566558	58.12850969206428	59.55269030793573	14.0
Survival prediction	LUSC	H-optimus-1	DS-MIL	C-index	58.948	59.273	59.519	57.391	58.692	58.7646	0.8296495043088988	58.03738014585959	59.49181985414041	15.0
Survival prediction	LUSC	H-optimus-1	CAMIL	C-index	58.848	59.386	59.869	57.293	58.22	58.7232	1.0082681686932309	57.839413983419064	59.60698601658093	16.0
Survival prediction	LUSC	H-optimus-1	AB-MIL	C-index	58.572	59.169	59.721	57.044	57.964	58.494	1.0429091523234417	57.57984982249086	59.40815017750914	17.0
Survival prediction	LUSC	H-optimus-1	SCMIL	C-index	58.667	59.264	59.034	57.254	58.098	58.4634	0.8068709934060107	57.75614639099118	59.17065360900882	19.0
Survival prediction	LUSC	H-optimus-1	IB-MIL	C-index	58.203	58.937	59.605	57.412	58.308	58.493	0.8247069176380163	57.770112514093654	59.21588748590635	18.0
Survival prediction	LUSC	UNI2-h	SparseAGE-MTL	C-index	59.074	59.295	59.381	59.46	59.556	59.3532	0.18347125115396148	59.1923803577171	59.5140196422829	2.0
Survival prediction	LUSC	UNI2-h	SparseAGE-MIL	C-index	58.542	59.17	59.665	59.592	60.025	59.3988	0.5671796011846675	58.90164515966955	59.895954840330454	1.0
Survival prediction	LUSC	UNI2-h	Mamba-MIL	C-index	58.522	58.95	59.362	59.705	59.983	59.3044	0.5835334609086258	58.79291036959094	59.81588963040906	5.0
Survival prediction	LUSC	UNI2-h	TKA-MIL	C-index	58.471	59.124	59.607	59.499	59.951	59.3304	0.5637479933445453	58.836253096563375	59.82454690343662	3.0
Survival prediction	LUSC	UNI2-h	WiKG	C-index	58.662	59.104	59.369	59.596	59.788	59.3038	0.44042842778367414	58.917747461730926	59.68985253826908	6.0
Survival prediction	LUSC	UNI2-h	RRT-MIL	C-index	58.368	58.812	59.088	59.852	60.095	59.243	0.7197562087262589	58.61210586650374	59.873894133496265	7.0
Survival prediction	LUSC	UNI2-h	MHIM-MIL	C-index	57.771	59.126	59.382	59.76	59.987	59.2052	0.8679681445767463	58.444392376757435	59.96600762324256	9.0
Survival prediction	LUSC	UNI2-h	HMKGN	C-index	58.471	59.135	59.02	59.56	60.007	59.2386	0.579108193690955	58.730989287331326	59.74621071266867	8.0
Survival prediction	LUSC	UNI2-h	ACMIL	C-index	58.491	58.991	59.386	59.703	60.008	59.3158	0.5957731951002846	58.793581769540744	59.83801823045926	4.0
Survival prediction	LUSC	UNI2-h	Patch-GCN	C-index	57.884	58.453	59.552	59.801	59.996	59.1372	0.9204437516763315	58.33039547910042	59.94400452089958	10.0
Survival prediction	LUSC	UNI2-h	Trans-MIL	C-index	58.148	58.747	59.268	59.7	59.598	59.0922	0.6455301697054904	58.52636785833253	59.65803214166747	11.0
Survival prediction	LUSC	UNI2-h	DTFD-MIL	C-index	57.826	58.407	58.765	59.786	60.053	58.9674	0.9362746925982778	58.14671904756111	59.78808095243888	13.0
Survival prediction	LUSC	UNI2-h	HIGT	C-index	58.122	58.925	58.741	59.555	60.045	59.0776	0.7438970358860164	58.42554549852332	59.72965450147667	12.0
Survival prediction	LUSC	UNI2-h	CLAM	C-index	57.689	58.278	58.665	59.706	59.907	58.849	0.9433066839580858	58.0221552353676	59.675844764632394	15.0
Survival prediction	LUSC	UNI2-h	DS-MIL	C-index	57.826	58.522	58.992	59.39	59.258	58.7976	0.6365255690072478	58.239660738846965	59.35553926115304	16.0
Survival prediction	LUSC	UNI2-h	CAMIL	C-index	57.736	58.284	58.681	59.058	60.025	58.7568	0.8617381852976002	58.001453176835966	59.51214682316403	17.0
Survival prediction	LUSC	UNI2-h	AB-MIL	C-index	57.693	58.266	58.688	59.685	59.922	58.8508	0.9423845817923812	58.02476349355249	59.67683650644751	14.0
Survival prediction	LUSC	UNI2-h	SCMIL	C-index	57.516	58.02	58.4	59.451	59.732	58.6238	0.9426357727139365	57.79754331500193	59.450056684998074	18.0
Survival prediction	LUSC	UNI2-h	IB-MIL	C-index	57.564	58.093	58.393	58.772	59.601	58.4846	0.7645575844892251	57.81443572920067	59.15476427079933	19.0
Survival prediction	LUSC	PLIP	SparseAGE-MTL	C-index	59.039	59.212	59.365	59.498	59.423	59.3074	0.1831319196644855	59.14687779488183	59.46792220511817	1.0
Survival prediction	LUSC	PLIP	SparseAGE-MIL	C-index	58.01	58.912	59.433	59.957	59.695	59.2014	0.7699670772182416	58.52649409976205	59.87630590023795	2.0
Survival prediction	LUSC	PLIP	Mamba-MIL	C-index	58.016	58.846	59.344	59.862	59.701	59.1538	0.7460698358732931	58.499840955361876	59.80775904463812	3.0
Survival prediction	LUSC	PLIP	TKA-MIL	C-index	58.234	58.383	59.114	59.702	60.252	59.137	0.8583274433454864	58.38464282397255	59.88935717602745	5.0
Survival prediction	LUSC	PLIP	WiKG	C-index	58.247	58.844	59.232	59.769	59.623	59.143	0.6169307092372682	58.602236390721416	59.683763609278586	4.0
Survival prediction	LUSC	PLIP	RRT-MIL	C-index	58.195	58.943	58.822	59.44	59.89	59.058	0.6426192496338711	58.494719392274156	59.62128060772584	7.0
Survival prediction	LUSC	PLIP	MHIM-MIL	C-index	58.371	58.678	58.999	59.678	59.844	59.114	0.6337124742341745	58.558526525133736	59.66947347486626	6.0
Survival prediction	LUSC	PLIP	HMKGN	C-index	57.75	58.576	59.168	59.761	59.612	58.9734	0.8247161936084446	58.25050438334708	59.69629561665292	8.0
Survival prediction	LUSC	PLIP	ACMIL	C-index	57.618	58.187	58.598	59.56	59.847	58.762	0.9327762325445482	57.94438558300382	59.57961441699618	11.0
Survival prediction	LUSC	PLIP	Patch-GCN	C-index	57.434	58.06	59.099	59.395	59.658	58.7292	0.9444684748576851	57.90133688074416	59.55706311925584	12.0
Survival prediction	LUSC	PLIP	Trans-MIL	C-index	57.695	58.157	58.511	59.44	59.636	58.6878	0.8311959456109017	57.95922463029279	59.41637536970722	13.0
Survival prediction	LUSC	PLIP	DTFD-MIL	C-index	57.826	58.582	59.147	58.997	59.516	58.8136	0.6455906597837354	58.247714836441176	59.379485163558826	9.0
Survival prediction	LUSC	PLIP	HIGT	C-index	57.811	58.529	59.058	58.959	59.49	58.7694	0.6353788633563447	58.21246587066691	59.326334129333084	10.0
Survival prediction	LUSC	PLIP	CLAM	C-index	57.74	58.345	58.808	59.194	59.093	58.636	0.599435984905812	58.1105711927197	59.1614288072803	15.0
Survival prediction	LUSC	PLIP	DS-MIL	C-index	57.322	58.13	58.703	59.309	59.727	58.6382	0.9526682003719843	57.803149504434614	59.47325049556538	14.0
Survival prediction	LUSC	PLIP	CAMIL	C-index	57.202	58.044	58.639	59.162	59.092	58.4278	0.8177262378082295	57.71103134974805	59.14456865025195	17.0
Survival prediction	LUSC	PLIP	AB-MIL	C-index	57.313	58.387	58.679	58.993	59.213	58.517	0.7422519787780963	57.86638745465523	59.167612545344774	16.0
Survival prediction	LUSC	PLIP	SCMIL	C-index	57.174	57.744	58.123	58.416	59.455	58.1824	0.8495106238299783	57.4377711070231	58.9270288929769	18.0
Survival prediction	LUSC	PLIP	IB-MIL	C-index	57.002	57.826	58.459	58.34	58.977	58.1208	0.7473497842376073	57.465719031154165	58.77588096884584	19.0
Survival prediction	LUSC	UNI	SparseAGE-MTL	C-index	59.598	58.967	59.154	59.219	59.316	59.2508	0.23222984304348115	59.047241567543864	59.45435843245613	3.0
Survival prediction	LUSC	UNI	SparseAGE-MIL	C-index	59.929	58.581	58.96	59.319	59.512	59.2602	0.5161363192025917	58.807786569005735	59.71261343099426	2.0
Survival prediction	LUSC	UNI	Mamba-MIL	C-index	59.705	57.763	58.895	59.161	59.407	58.9862	0.7464644666693786	58.33189504621774	59.640504953782255	7.0
Survival prediction	LUSC	UNI	TKA-MIL	C-index	59.929	57.785	58.357	59.404	59.651	59.0252	0.9133122138677469	58.22464654760347	59.825753452396526	5.0
Survival prediction	LUSC	UNI	WiKG	C-index	59.866	57.934	58.737	59.332	59.248	59.0234	0.7287782927612491	58.38459766116897	59.66220233883104	6.0
Survival prediction	LUSC	UNI	RRT-MIL	C-index	59.854	57.924	58.404	59.336	59.62	59.0276	0.8270119708928027	58.302692045832025	59.752507954167974	4.0
Survival prediction	LUSC	UNI	MHIM-MIL	C-index	60.015	58.041	58.582	58.883	59.177	58.9396	0.7333838012937028	58.29676075495035	59.58243924504965	8.0
Survival prediction	LUSC	UNI	HMKGN	C-index	59.846	58.496	59.127	59.525	59.429	59.2846	0.5100346066689965	58.83753495585541	59.731665044144584	1.0
Survival prediction	LUSC	UNI	ACMIL	C-index	59.432	58.009	58.466	58.822	59.171	58.78	0.5640890887085127	58.28555411329449	59.274445886705514	9.0
Survival prediction	LUSC	UNI	Patch-GCN	C-index	59.637	57.637	58.523	58.376	59.115	58.6576	0.7595194533387546	57.99185184586362	59.32334815413638	12.0
Survival prediction	LUSC	UNI	Trans-MIL	C-index	59.839	57.511	58.183	58.831	59.395	58.7518	0.9307390611766537	57.93597124243871	59.567628757561295	10.0
Survival prediction	LUSC	UNI	DTFD-MIL	C-index	59.489	57.821	58.463	59.033	58.93	58.7472	0.6332418179495097	58.19213907355678	59.30226092644322	11.0
Survival prediction	LUSC	UNI	HIGT	C-index	59.458	57.779	58.424	58.342	58.953	58.5912	0.6387422797967883	58.031317706170306	59.151082293829695	13.0
Survival prediction	LUSC	UNI	CLAM	C-index	59.242	57.573	58.317	58.822	58.704	58.5316	0.6292235691707672	57.98006122390533	59.083138776094664	14.0
Survival prediction	LUSC	UNI	DS-MIL	C-index	59.075	57.771	58.206	58.517	58.811	58.476	0.5105467657325823	58.02848602864268	58.923513971357316	15.0
Survival prediction	LUSC	UNI	CAMIL	C-index	59.196	57.304	58.127	58.699	58.684	58.402	0.7210058945667484	57.77001046856772	59.03398953143228	16.0
Survival prediction	LUSC	UNI	AB-MIL	C-index	59.086	57.592	58.055	58.273	58.988	58.3988	0.6333148506074998	57.84367505760955	58.95392494239045	17.0
Survival prediction	LUSC	UNI	SCMIL	C-index	59.19	57.447	57.89	58.15	58.956	58.3266	0.730942405391833	57.685900732811405	58.967299267188594	18.0
Survival prediction	LUSC	UNI	IB-MIL	C-index	59.403	57.139	57.644	58.045	58.434	58.133	0.8570883851738965	57.381728906346055	58.88427109365395	19.0
Survival prediction	LUSC	ResNet-50	SparseAGE-MTL	C-index	59.026	58.543	58.724	58.706	58.884	58.7766	0.18442830585352266	58.61494146228547	58.93825853771453	1.0
Survival prediction	LUSC	ResNet-50	SparseAGE-MIL	C-index	59.81	57.561	58.122	58.665	59.655	58.7626	0.9691699025454731	57.9130851247353	59.6121148752647	2.0
Survival prediction	LUSC	ResNet-50	Mamba-MIL	C-index	59.406	57.48	58.577	58.87	59.144	58.6954	0.7463067733847797	58.0412332704761	59.3495667295239	4.0
Survival prediction	LUSC	ResNet-50	TKA-MIL	C-index	59.747	57.563	58.123	58.596	59.581	58.722	0.9362777365717936	57.90131637940068	59.54268362059932	3.0
Survival prediction	LUSC	ResNet-50	WiKG	C-index	59.785	57.828	57.945	58.644	59.232	58.6868	0.8356019985615141	57.95436255460005	59.41923744539994	5.0
Survival prediction	LUSC	ResNet-50	RRT-MIL	C-index	59.538	57.811	58.545	58.46	59.003	58.6714	0.6445752865259406	58.10640485034294	59.236395149657056	6.0
Survival prediction	LUSC	ResNet-50	MHIM-MIL	C-index	59.395	57.703	58.405	58.953	58.852	58.6616	0.6410536639003006	58.0996916886751	59.2235083113249	7.0
Survival prediction	LUSC	ResNet-50	HMKGN	C-index	59.378	57.198	58.491	58.741	59.107	58.583	0.8453185789984741	57.842045596328624	59.32395440367137	8.0
Survival prediction	LUSC	ResNet-50	ACMIL	C-index	59.014	57.625	58.067	58.399	58.797	58.3804	0.5577183877191071	57.89153827892133	58.86926172107867	12.0
Survival prediction	LUSC	ResNet-50	Patch-GCN	C-index	59.368	57.441	58.27	58.134	58.801	58.4028	0.7254520659561182	57.766913227512944	59.038686772487054	11.0
Survival prediction	LUSC	ResNet-50	Trans-MIL	C-index	59.006	57.347	58.076	58.673	59.177	58.4558	0.7489510664923305	57.79931544537286	59.112284554627145	9.0
Survival prediction	LUSC	ResNet-50	DTFD-MIL	C-index	59.551	57.57	58.061	58.34	58.672	58.4388	0.7413971270513532	57.78893676523133	59.088663234768674	10.0
Survival prediction	LUSC	ResNet-50	HIGT	C-index	59.493	57.486	57.968	58.289	58.598	58.3668	0.7521108295989372	57.70754579089398	59.026054209106015	13.0
Survival prediction	LUSC	ResNet-50	CLAM	C-index	58.957	57.081	57.549	58.487	58.702	58.1552	0.8020830380951829	57.45214321886209	58.85825678113791	16.0
Survival prediction	LUSC	ResNet-50	DS-MIL	C-index	59.143	57.187	57.669	58.037	58.941	58.1954	0.8326048282348617	57.465589690223545	58.92521030977645	15.0
Survival prediction	LUSC	ResNet-50	CAMIL	C-index	59.296	57.084	57.636	58.061	59.049	58.2252	0.9356434684215975	57.40507233994701	59.04532766005299	14.0
Survival prediction	LUSC	ResNet-50	AB-MIL	C-index	58.803	56.832	57.95	58.235	58.542	58.0724	0.7639229673206577	57.40279199567508	58.74200800432492	17.0
Survival prediction	LUSC	ResNet-50	SCMIL	C-index	58.716	57.239	57.704	58.126	58.412	58.0394	0.5825056222904643	57.52881130986282	58.549988690137184	18.0
Survival prediction	LUSC	ResNet-50	IB-MIL	C-index	59.07	56.779	57.316	57.679	58.046	57.778	0.8605716123600625	57.02367572310047	58.53232427689953	19.0
