# Supplementary material for: An interpretable multi‐task whole‐slide histopathology AI model for non‐small cell lung cancer: Cross‐cohort generalisation, spatial attention–transcriptomic integration, and molecular–immune profiling
Source: Clin Transl Med. 2026 Jul 23;16(7):e70744. doi: 10.1002/ctm2.70744 (PMC13396892; doi:10.1002/ctm2.70744)
Supplement: Supplementary file 18 — Supporting Information [file CTM2-16-e70744-s002.csv]

Endpoint	Cancer type	Feature extractor	Metric	Target model	Comparator model	Target mean	Comparator mean	Mean paired difference	SD of paired difference	Bootstrap 95% CI lower	Bootstrap 95% CI upper	Exact sign-flip P value	Benjamini-Hochberg FDR-adjusted Q value	Fold 1 paired difference	Fold 2 paired difference	Fold 3 paired difference	Fold 4 paired difference	Fold 5 paired difference
Subtype classification	LUAD/LUSC	CONCH	Accuracy	SparseAGE-MTL	ACMIL	93.7322	93.7726	-0.04039999999999964	0.1585963429590983	-0.16299999999999953	0.08220000000000027	0.5625	0.9888698630136986	-0.03100000000000591	-0.16899999999999693	-0.22299999999999898	0.060000000000002274	0.16100000000000136
Subtype classification	LUAD/LUSC	CONCH	Accuracy	SparseAGE-MIL	ACMIL	93.7334	93.7726	-0.03919999999999675	0.13021789431564362	-0.14279999999999687	0.05840000000000316	0.5625	0.9888698630136986	-0.19599999999999795	-0.16599999999999682	0.06300000000000239	0.04000000000000625	0.06300000000000239
Subtype classification	LUAD/LUSC	CONCH	AUC	SparseAGE-MTL	TKA-MIL	98.1934	98.0482	0.14519999999999697	0.15473105699890796	0.017799999999999726	0.26679999999999493	0.125	0.9888698630136986	0.23199999999999932	0.11499999999999488	-0.08599999999999852	0.3289999999999935	0.13599999999999568
Subtype classification	LUAD/LUSC	CONCH	AUC	SparseAGE-MIL	TKA-MIL	98.1104	98.0482	0.06219999999999857	0.013736811857194326	0.05299999999999727	0.07379999999999712	0.0625	0.9888698630136986	0.06100000000000705	0.08499999999999375	0.04999999999999716	0.05299999999999727	0.06199999999999761
Subtype classification	LUAD/LUSC	CONCH	F1-score	SparseAGE-MTL	WiKG	93.077	93.0962	-0.019200000000000727	0.13695510213205317	-0.12580000000000383	0.08740000000000236	0.8125	0.9888698630136986	0.07800000000000296	0.1280000000000001	0.025000000000005684	-0.15100000000001046	-0.17600000000000193
Subtype classification	LUAD/LUSC	CONCH	F1-score	SparseAGE-MIL	WiKG	93.0674	93.0962	-0.028800000000001092	0.16059016159154488	-0.1507999999999953	0.09279999999999688	0.6875	0.9888698630136986	-0.22399999999998954	-0.18200000000000216	0.10200000000000387	0.05999999999998806	0.09999999999999432
Subtype classification	LUAD/LUSC	Virchow2	Accuracy	SparseAGE-MTL	TKA-MIL	93.7792	93.6394	0.13979999999999676	0.25101832602421736	-0.05780000000000314	0.3373999999999967	0.3125	0.9888698630136986	-0.14400000000000546	0.37999999999999545	0.35599999999999454	0.2150000000000034	-0.10800000000000409
Subtype classification	LUAD/LUSC	Virchow2	Accuracy	SparseAGE-MIL	TKA-MIL	93.6968	93.6394	0.057399999999995545	0.031548375552472134	0.033199999999996524	0.08159999999999457	0.0625	0.9888698630136986	0.07500000000000284	0.09599999999998943	0.06599999999998829	0.027000000000001023	0.022999999999996135
Subtype classification	LUAD/LUSC	Virchow2	AUC	SparseAGE-MTL	MHIM-MIL	98.1818	98.209	-0.027199999999999135	0.16711433212025803	-0.1695999999999998	0.09679999999999893	0.75	0.9888698630136986	0.03300000000000125	-0.25900000000000034	-0.10999999999999943	0.01300000000000523	0.1869999999999976
Subtype classification	LUAD/LUSC	Virchow2	AUC	SparseAGE-MIL	MHIM-MIL	98.1708	98.209	-0.0382000000000005	0.15649185282307435	-0.1569999999999993	0.07699999999999534	0.625	0.9888698630136986	0.07299999999999329	0.08499999999999375	0.06900000000000261	-0.19199999999999307	-0.2259999999999991
Subtype classification	LUAD/LUSC	Virchow2	F1-score	SparseAGE-MTL	Mamba-MIL	92.982	92.9992	-0.017199999999999705	0.0452404686094256	-0.05220000000000198	0.01640000000000441	0.5	0.9888698630136986	0.019000000000005457	-0.06100000000000705	0.012000000000000455	0.016000000000005343	-0.07200000000000273
Subtype classification	LUAD/LUSC	Virchow2	F1-score	SparseAGE-MIL	Mamba-MIL	92.9724	92.9992	-0.026800000000000067	0.08620440823995063	-0.09260000000000161	0.03860000000000241	0.5	0.9888698630136986	-0.125	-0.11599999999999966	0.018999999999991246	0.043000000000006366	0.045000000000001705
Subtype classification	LUAD/LUSC	H-optimus-1	Accuracy	SparseAGE-MTL	MHIM-MIL	93.7584	93.5872	0.17120000000000174	0.22498822191395518	-0.0020000000000038654	0.34440000000000737	0.1875	0.9888698630136986	0.003999999999990678	0.11400000000000432	0.3370000000000033	0.46700000000001296	-0.0660000000000025
Subtype classification	LUAD/LUSC	H-optimus-1	Accuracy	SparseAGE-MIL	MHIM-MIL	93.6126	93.5872	0.02540000000000191	0.08871189322745206	-0.041999999999993064	0.09279999999999688	0.5	0.9888698630136986	0.1039999999999992	-0.0759999999999934	0.09099999999999397	-0.06599999999998829	0.07399999999999807
Subtype classification	LUAD/LUSC	H-optimus-1	AUC	SparseAGE-MTL	HMKGN	98.1634	98.2186	-0.055200000000002095	0.17290083863301736	-0.1850000000000051	0.0761999999999972	0.5	0.9888698630136986	-0.15200000000000102	-0.19700000000000273	-0.19200000000000728	0.15399999999999636	0.1110000000000042
Subtype classification	LUAD/LUSC	H-optimus-1	AUC	SparseAGE-MIL	HMKGN	98.1802	98.2186	-0.038399999999998616	0.15475884465839498	-0.15700000000000217	0.07560000000000286	0.625	0.9888698630136986	-0.19400000000000261	0.07200000000000273	0.08299999999999841	-0.22100000000000364	0.06800000000001205
Subtype classification	LUAD/LUSC	H-optimus-1	F1-score	SparseAGE-MTL	DTFD-MIL	93.0452	93.0576	-0.012399999999999523	0.14226313647603647	-0.1313999999999993	0.09119999999999777	0.9375	0.9888698630136986	0.11299999999999955	-0.2289999999999992	-0.07299999999999329	0.02400000000000091	0.10299999999999443
Subtype classification	LUAD/LUSC	H-optimus-1	F1-score	SparseAGE-MIL	DTFD-MIL	93.0286	93.0576	-0.029000000000002045	0.15472394772627002	-0.14840000000000372	0.0846000000000032	0.625	0.9888698630136986	-0.18300000000000693	0.09199999999999875	0.0800000000000125	0.07899999999999352	-0.21300000000000807
Subtype classification	LUAD/LUSC	UNI2-h	Accuracy	SparseAGE-MTL	WiKG	93.7396	93.7506	-0.011000000000001365	0.12452509787188017	-0.1174000000000035	0.07980000000000302	0.8125	0.9888698630136986	0.0379999999999967	-0.07099999999999795	0.021000000000000796	-0.18700000000001182	0.14400000000000546
Subtype classification	LUAD/LUSC	UNI2-h	Accuracy	SparseAGE-MIL	WiKG	93.7222	93.7506	-0.028399999999999183	0.12876063062909102	-0.1238000000000028	0.06700000000000443	0.625	0.9888698630136986	0.0589999999999975	-0.17600000000000193	0.05700000000000216	-0.16200000000000614	0.0800000000000125
Subtype classification	LUAD/LUSC	UNI2-h	AUC	SparseAGE-MTL	MHIM-MIL	98.1476	98.1718	-0.02419999999999618	0.08469179417157441	-0.09779999999999803	0.032400000000001226	0.6875	0.9888698630136986	-0.00899999999998613	-0.022999999999996135	-0.16400000000000148	0.012000000000000455	0.06300000000000239
Subtype classification	LUAD/LUSC	UNI2-h	AUC	SparseAGE-MIL	MHIM-MIL	98.1366	98.1718	-0.0351999999999947	0.1438878035137067	-0.14459999999999126	0.07340000000000373	0.625	0.9888698630136986	-0.1799999999999926	0.0660000000000025	0.0940000000000083	-0.20299999999998875	0.046999999999997044
Subtype classification	LUAD/LUSC	UNI2-h	F1-score	SparseAGE-MTL	Mamba-MIL	92.9296	92.9572	-0.027599999999998202	0.21494720281966861	-0.20719999999999458	0.13280000000000314	0.875	0.9888698630136986	-0.17300000000000182	0.12400000000000944	0.06399999999999295	0.17600000000000193	-0.3289999999999935
Subtype classification	LUAD/LUSC	UNI2-h	F1-score	SparseAGE-MIL	Mamba-MIL	92.925	92.9572	-0.032200000000003115	0.16543941489258254	-0.16280000000000144	0.09019999999999868	0.6875	0.9888698630136986	0.07499999999998863	0.08599999999999852	-0.23799999999999955	-0.18600000000000705	0.10200000000000387
Subtype classification	LUAD/LUSC	PLIP	Accuracy	SparseAGE-MTL	TKA-MIL	93.4952	93.5132	-0.018000000000000682	0.1713344682193315	-0.14280000000000256	0.12320000000000278	0.9375	0.9888698630136986	-0.04399999999999693	-0.15699999999999648	-0.17800000000001148	0.24200000000000443	0.046999999999997044
Subtype classification	LUAD/LUSC	PLIP	Accuracy	SparseAGE-MIL	TKA-MIL	93.4752	93.5132	-0.03799999999999955	0.12931357237351032	-0.13639999999999758	0.05799999999999841	0.5625	0.9888698630136986	0.06400000000000716	-0.16399999999998727	0.057999999999992724	-0.19400000000000261	0.04599999999999227
Subtype classification	LUAD/LUSC	PLIP	AUC	SparseAGE-MTL	MHIM-MIL	97.9186	97.747	0.1716000000000008	0.15012428184674237	0.05840000000000032	0.2836000000000013	0.125	0.9888698630136986	0.1599999999999966	0.10999999999999943	0.3240000000000123	0.3049999999999926	-0.04099999999999682
Subtype classification	LUAD/LUSC	PLIP	AUC	SparseAGE-MIL	MHIM-MIL	97.7912	97.747	0.04419999999999789	0.031665438572677826	0.020394999999995136	0.06839999999999691	0.0625	0.9888698630136986	0.07399999999999807	0.018999999999991246	0.08299999999999841	0.018000000000000682	0.027000000000001023
Subtype classification	LUAD/LUSC	PLIP	F1-score	SparseAGE-MTL	MHIM-MIL	92.742	92.6266	0.11539999999999964	0.20597888241273157	-0.02959999999999354	0.2925999999999931	0.375	0.9888698630136986	0.17600000000000193	-0.009000000000000341	-0.10499999999998977	0.08199999999999363	0.4329999999999927
Subtype classification	LUAD/LUSC	PLIP	F1-score	SparseAGE-MIL	MHIM-MIL	92.7714	92.6266	0.14480000000000076	0.0742778567272887	0.08980000000000246	0.2065999999999974	0.0625	0.9888698630136986	0.19700000000000273	0.08899999999999864	0.08200000000000784	0.10699999999999932	0.24899999999999523
Subtype classification	LUAD/LUSC	UNI	Accuracy	SparseAGE-MTL	RRT-MIL	93.458	93.5088	-0.05080000000000382	0.1471553600790646	-0.1657999999999987	0.0601999999999947	0.4375	0.9888698630136986	-0.22799999999999443	-0.16800000000000637	-0.017000000000010118	0.022999999999996135	0.13599999999999568
Subtype classification	LUAD/LUSC	UNI	Accuracy	SparseAGE-MIL	RRT-MIL	93.4842	93.5088	-0.024600000000000934	0.15101258225724232	-0.13820000000000335	0.08919999999999959	0.75	0.9888698630136986	0.0660000000000025	0.09199999999999875	-0.18900000000000716	-0.18999999999999773	0.09799999999999898
Subtype classification	LUAD/LUSC	UNI	AUC	SparseAGE-MTL	RRT-MIL	97.942	97.9672	-0.025200000000003796	0.08606799637496315	-0.0910000000000025	0.04680000000000177	0.5625	0.9888698630136986	-0.06499999999999773	-0.020000000000010232	-0.016000000000005343	0.10500000000000398	-0.13000000000000966
Subtype classification	LUAD/LUSC	UNI	AUC	SparseAGE-MIL	RRT-MIL	97.9262	97.9672	-0.0410000000000025	0.14983490915003378	-0.15759999999999935	0.07159999999999514	0.5625	0.9888698630136986	-0.1839999999999975	0.09099999999999397	0.06499999999999773	-0.22299999999999898	0.04599999999999227
Subtype classification	LUAD/LUSC	UNI	F1-score	SparseAGE-MTL	Trans-MIL	92.7534	92.7998	-0.046399999999999865	0.16448495371917649	-0.16779999999999973	0.0882000000000005	0.5625	0.9888698630136986	0.1700000000000017	0.09099999999999397	-0.18600000000000705	-0.1599999999999966	-0.14699999999999136
Subtype classification	LUAD/LUSC	UNI	F1-score	SparseAGE-MIL	Trans-MIL	92.7666	92.7998	-0.03319999999999936	0.16212711062620055	-0.15519999999999926	0.08760000000000048	0.625	0.9888698630136986	0.06400000000000716	0.09199999999999875	-0.1980000000000075	0.09799999999999898	-0.2219999999999942
Subtype classification	LUAD/LUSC	ResNet-50	Accuracy	SparseAGE-MTL	TKA-MIL	93.1574	93.1748	-0.017400000000000658	0.1253507080155511	-0.10060000000000002	0.08839999999999862	0.8125	0.9888698630136986	-0.125	0.18999999999999773	-0.01999999999999602	-0.02400000000000091	-0.10800000000000409
Subtype classification	LUAD/LUSC	ResNet-50	Accuracy	SparseAGE-MIL	TKA-MIL	93.1472	93.1748	-0.027599999999998202	0.14125615030858316	-0.1348000000000013	0.0766000000000048	0.625	0.9888698630136986	-0.19400000000000261	-0.1700000000000017	0.07800000000000296	0.07900000000000773	0.06900000000000261
Subtype classification	LUAD/LUSC	ResNet-50	AUC	SparseAGE-MTL	Mamba-MIL	97.6354	97.6584	-0.022999999999993293	0.09278200256515501	-0.1047999999999945	0.033400000000008846	0.875	0.9888698630136986	0.034000000000006025	0.047000000000011255	0.01300000000000523	-0.027999999999991587	-0.18099999999999739
Subtype classification	LUAD/LUSC	ResNet-50	AUC	SparseAGE-MIL	Mamba-MIL	97.6094	97.6584	-0.048999999999998066	0.14768716938177162	-0.1665999999999997	0.059000000000000344	0.5	0.9888698630136986	0.06499999999999773	-0.23499999999999943	-0.1839999999999975	0.05300000000001148	0.055999999999997385
Subtype classification	LUAD/LUSC	ResNet-50	F1-score	SparseAGE-MTL	Patch-GCN	92.4658	92.4898	-0.02400000000000091	0.12444878464653449	-0.12999999999999828	0.06279999999999859	0.8125	0.9888698630136986	0.06799999999999784	-0.20999999999999375	-0.08800000000000807	0.021000000000000796	0.08899999999999864
Subtype classification	LUAD/LUSC	ResNet-50	F1-score	SparseAGE-MIL	Patch-GCN	92.4518	92.4898	-0.03800000000000523	0.177187753527158	-0.17340000000000658	0.09479999999999507	0.625	0.9888698630136986	-0.21400000000001285	0.07000000000000739	0.11099999999999	-0.24800000000000466	0.09099999999999397
Pathological stage prediction	LUAD	CONCH	Accuracy	SparseAGE-MTL	WiKG	55.6808	55.6822	-0.0013999999999995793	0.5424848384978141	-0.41740000000000066	0.4072000000000003	1.0	1.0	0.3780000000000001	0.48400000000000176	-0.642000000000003	-0.5389999999999944	0.3119999999999976
Pathological stage prediction	LUAD	CONCH	Accuracy	SparseAGE-MIL	WiKG	55.6422	55.6822	-0.04000000000000057	0.15315515009296982	-0.15740000000000265	0.07399999999999948	0.5625	0.9888698630136986	-0.22400000000000375	0.07499999999999574	0.08100000000000307	-0.18999999999999773	0.05799999999999983
Pathological stage prediction	LUAD	CONCH	AUC	SparseAGE-MTL	RRT-MIL	69.1912	69.2146	-0.023400000000000885	0.4411794419507791	-0.38700000000000045	0.2950000000000017	0.9375	0.9888698630136986	-0.6839999999999975	-0.2580000000000098	0.17499999999999716	0.375	0.2750000000000057
Pathological stage prediction	LUAD	CONCH	AUC	SparseAGE-MIL	RRT-MIL	69.1958	69.2146	-0.01880000000000166	0.1870914215029625	-0.15920000000000128	0.12159999999999797	0.875	0.9888698630136986	-0.21099999999999852	0.09599999999998943	-0.23499999999999943	0.12300000000000466	0.13299999999999557
Pathological stage prediction	LUAD	CONCH	F1-score	SparseAGE-MTL	TKA-MIL	50.8208	50.8418	-0.020999999999997954	0.1589779858974176	-0.14659999999999657	0.10460000000000065	0.75	0.9888698630136986	0.17300000000000182	-0.036999999999999034	-0.17499999999999716	-0.1729999999999947	0.10699999999999932
Pathological stage prediction	LUAD	CONCH	F1-score	SparseAGE-MIL	TKA-MIL	50.8118	50.8418	-0.030000000000001137	0.17359867511014956	-0.16599999999999823	0.09959999999999809	0.75	0.9888698630136986	0.09100000000000108	0.11999999999999744	-0.19500000000000028	-0.24199999999999733	0.0759999999999934
Pathological stage prediction	LUAD	Virchow2	Accuracy	SparseAGE-MTL	TKA-MIL	55.6394	55.5696	0.06979999999999933	0.5357281960098785	-0.3430000000000035	0.4813999999999979	0.75	0.9888698630136986	0.42199999999999704	0.24900000000000233	-0.3859999999999957	-0.5930000000000035	0.6569999999999965
Pathological stage prediction	LUAD	Virchow2	Accuracy	SparseAGE-MIL	TKA-MIL	55.599	55.5696	0.029399999999999694	0.0704364962217734	-0.0230000000000004	0.08179999999999979	0.4375	0.9888698630136986	0.07499999999999574	0.07800000000000296	-0.04399999999999693	0.08899999999999864	-0.05100000000000193
Pathological stage prediction	LUAD	Virchow2	AUC	SparseAGE-MTL	Mamba-MIL	69.263	69.2844	-0.021399999999999864	0.39832562056688875	-0.3163999999999959	0.3057999999999993	0.875	0.9888698630136986	-0.20300000000000296	-0.49799999999999045	0.570999999999998	0.11499999999999488	-0.09199999999999875
Pathological stage prediction	LUAD	Virchow2	AUC	SparseAGE-MIL	Mamba-MIL	69.2482	69.2844	-0.036199999999999476	0.15518923931767767	-0.1571999999999946	0.07899999999999921	0.625	0.9888698630136986	0.09999999999999432	-0.22099999999998943	-0.18900000000000716	0.0660000000000025	0.06300000000000239
Pathological stage prediction	LUAD	Virchow2	F1-score	SparseAGE-MTL	TKA-MIL	50.7184	50.579	0.13939999999999914	0.6219162323014268	-0.3460000000000022	0.6248000000000005	0.6875	0.9888698630136986	0.7740000000000009	0.7040000000000006	0.16799999999999926	-0.28600000000000136	-0.6630000000000038
Pathological stage prediction	LUAD	Virchow2	F1-score	SparseAGE-MIL	TKA-MIL	50.632	50.579	0.05299999999999727	0.06300396812899985	0.005399999999997363	0.10059999999999716	0.25	0.9888698630136986	0.0969999999999942	0.08899999999999864	-0.018000000000000682	0.10999999999999943	-0.01300000000000523
Pathological stage prediction	LUAD	H-optimus-1	Accuracy	SparseAGE-MTL	RRT-MIL	55.6074	55.6042	0.0032000000000010687	0.6079919407360597	-0.46799999999999925	0.4744000000000014	1.0	1.0	0.6829999999999998	0.044000000000004036	-0.41100000000000136	-0.7809999999999988	0.48100000000000165
Pathological stage prediction	LUAD	H-optimus-1	Accuracy	SparseAGE-MIL	RRT-MIL	55.663	55.6042	0.05879999999999939	0.06342475857265797	0.011599999999999966	0.1059999999999988	0.25	0.9888698630136986	-0.009000000000000341	-0.012000000000000455	0.11199999999999477	0.10000000000000142	0.10300000000000153
Pathological stage prediction	LUAD	H-optimus-1	AUC	SparseAGE-MTL	TKA-MIL	69.1472	69.1858	-0.038600000000005255	0.40971917211670944	-0.38340000000000884	0.2631999999999948	0.875	0.9888698630136986	0.09999999999999432	-0.25	-0.5890000000000128	0.5079999999999956	0.0379999999999967
Pathological stage prediction	LUAD	H-optimus-1	AUC	SparseAGE-MIL	TKA-MIL	69.1704	69.1858	-0.015400000000002478	0.1503123414760074	-0.128400000000002	0.09759999999999706	0.875	0.9888698630136986	0.07399999999999807	-0.18599999999999284	-0.17200000000001125	0.11899999999999977	0.08799999999999386
Pathological stage prediction	LUAD	H-optimus-1	F1-score	SparseAGE-MTL	TKA-MIL	50.6426	50.4944	0.14819999999999994	0.8070946041202356	-0.4593999999999994	0.7844000000000009	0.6875	0.9888698630136986	1.243000000000002	0.5679999999999978	0.134999999999998	-0.375	-0.8299999999999983
Pathological stage prediction	LUAD	H-optimus-1	F1-score	SparseAGE-MIL	TKA-MIL	50.6678	50.4944	0.17339999999999947	0.33635739920507046	-0.07680000000000006	0.4547999999999973	0.4375	0.9888698630136986	0.6569999999999965	0.3810000000000002	0.04200000000000159	-0.07800000000000296	-0.134999999999998
Pathological stage prediction	LUAD	UNI2-h	Accuracy	SparseAGE-MTL	Mamba-MIL	55.6296	55.5412	0.08840000000000288	0.6299605543206669	-0.36279999999999857	0.6004000000000034	0.8125	0.9888698630136986	1.0530000000000044	0.3580000000000041	-0.12399999999999523	-0.5150000000000006	-0.3299999999999983
Pathological stage prediction	LUAD	UNI2-h	Accuracy	SparseAGE-MIL	Mamba-MIL	55.66	55.5412	0.11880000000000024	0.2027330757424652	-0.039000000000000055	0.2766000000000005	0.3125	0.9888698630136986	0.38400000000000034	0.26200000000000045	0.09100000000000108	-0.05799999999999983	-0.08500000000000085
Pathological stage prediction	LUAD	UNI2-h	AUC	SparseAGE-MTL	WiKG	69.212	69.2784	-0.06639999999999305	0.28279374109056615	-0.2779999999999916	0.17720000000000483	0.5625	0.9888698630136986	-0.4229999999999876	0.3640000000000043	-0.054000000000002046	-0.1519999999999868	-0.06699999999999307
Pathological stage prediction	LUAD	UNI2-h	AUC	SparseAGE-MIL	WiKG	69.2656	69.2784	-0.01279999999999859	0.15126863521563066	-0.12560499999999714	0.1	0.9375	0.9888698630136986	-0.18299999999999272	0.11499999999999488	0.08400000000000318	0.09300000000000352	-0.17300000000000182
Pathological stage prediction	LUAD	UNI2-h	F1-score	SparseAGE-MTL	Mamba-MIL	50.6938	50.6702	0.02360000000000184	0.2672616695300684	-0.17879999999999824	0.23160000000000025	0.875	0.9888698630136986	0.03200000000000358	0.15400000000000347	0.3879999999999981	-0.2959999999999994	-0.1599999999999966
Pathological stage prediction	LUAD	UNI2-h	F1-score	SparseAGE-MIL	Mamba-MIL	50.7364	50.6702	0.06620000000000062	0.01702057578344549	0.054000000000000624	0.08020000000000067	0.0625	0.9888698630136986	0.09100000000000108	0.0730000000000004	0.045999999999999375	0.06400000000000006	0.05700000000000216
Pathological stage prediction	LUAD	PLIP	Accuracy	SparseAGE-MTL	RRT-MIL	55.3608	55.3192	0.04159999999999684	0.529288484665971	-0.42740000000000294	0.41379999999999767	0.875	0.9888698630136986	-0.016000000000005343	-0.7890000000000015	0.6589999999999989	0.2459999999999951	0.10799999999999699
Pathological stage prediction	LUAD	PLIP	Accuracy	SparseAGE-MIL	RRT-MIL	55.4008	55.3192	0.08159999999999741	0.018635986692419004	0.06559999999999774	0.0951999999999984	0.0625	0.9888698630136986	0.055999999999997385	0.0899999999999963	0.10199999999999676	0.06899999999999551	0.09100000000000108
Pathological stage prediction	LUAD	PLIP	AUC	SparseAGE-MTL	TKA-MIL	69.0686	68.9016	0.1670000000000016	0.6498826817203247	-0.3339999999999975	0.6680000000000007	0.5625	0.9888698630136986	1.0130000000000052	0.5939999999999941	0.12600000000000477	-0.32499999999998863	-0.5730000000000075
Pathological stage prediction	LUAD	PLIP	AUC	SparseAGE-MIL	TKA-MIL	68.9502	68.9016	0.04860000000000184	0.06234821569219243	0.00020000000000095497	0.09700000000000272	0.25	0.9888698630136986	0.0940000000000083	-0.017000000000010118	-0.018999999999991246	0.0730000000000075	0.11199999999999477
Pathological stage prediction	LUAD	PLIP	F1-score	SparseAGE-MTL	Patch-GCN	50.372	50.4198	-0.047799999999998025	0.7700673347182039	-0.6563999999999979	0.48479999999999845	0.875	0.9888698630136986	0.41899999999999693	0.08200000000000074	-0.22699999999999676	-1.2609999999999957	0.7480000000000047
Pathological stage prediction	LUAD	PLIP	F1-score	SparseAGE-MIL	Patch-GCN	50.3982	50.4198	-0.021599999999999397	0.14906307389826481	-0.13719999999999857	0.08900000000000005	0.75	0.9888698630136986	0.07499999999999574	0.0799999999999983	0.10500000000000398	-0.16899999999999693	-0.19899999999999807
Pathological stage prediction	LUAD	UNI	Accuracy	SparseAGE-MTL	TKA-MIL	55.3078	55.2062	0.10160000000000195	0.7367986834950235	-0.4517999999999972	0.692600000000003	0.6875	0.9888698630136986	0.4799999999999969	0.027000000000001023	-0.44899999999999807	-0.6939999999999955	1.1440000000000055
Pathological stage prediction	LUAD	UNI	Accuracy	SparseAGE-MIL	TKA-MIL	55.2458	55.2062	0.039600000000002925	0.05560845259490692	-0.002599999999996783	0.08180000000000262	0.25	0.9888698630136986	0.08299999999999841	0.07100000000000506	-0.021999999999998465	0.08600000000000563	-0.01999999999999602
Pathological stage prediction	LUAD	UNI	AUC	SparseAGE-MTL	Mamba-MIL	68.8972	68.9522	-0.05499999999999829	0.5296248672409558	-0.5074000000000012	0.33900000000000147	0.875	0.9888698630136986	0.20100000000000762	0.30400000000000205	0.44299999999999784	-0.7849999999999966	-0.4380000000000024
Pathological stage prediction	LUAD	UNI	AUC	SparseAGE-MIL	Mamba-MIL	68.9296	68.9522	-0.02259999999999991	0.17298063475429445	-0.1595999999999947	0.10419999999999732	0.75	0.9888698630136986	-0.23599999999999	0.08899999999999864	0.12399999999999523	0.09499999999999886	-0.18500000000000227
Pathological stage prediction	LUAD	UNI	F1-score	SparseAGE-MTL	MHIM-MIL	50.3422	50.3788	-0.036599999999999966	0.680976357886235	-0.563600000000001	0.4799999999999983	0.875	0.9888698630136986	0.24600000000000222	0.46700000000000585	0.6359999999999957	-0.8160000000000025	-0.7160000000000011
Pathological stage prediction	LUAD	UNI	F1-score	SparseAGE-MIL	MHIM-MIL	50.3582	50.3788	-0.020600000000000306	0.1629364906949946	-0.14420000000000072	0.10180000000000007	0.875	0.9888698630136986	-0.17999999999999972	0.10699999999999932	-0.21600000000000108	0.07699999999999818	0.10900000000000176
Pathological stage prediction	LUAD	ResNet-50	Accuracy	SparseAGE-MTL	TKA-MIL	55.0912	55.1054	-0.014199999999998169	0.41599362975891846	-0.35159999999999914	0.2678000000000026	0.9375	0.9888698630136986	0.18500000000000227	-0.6689999999999969	-0.14000000000000057	0.13700000000000045	0.4160000000000039
Pathological stage prediction	LUAD	ResNet-50	Accuracy	SparseAGE-MIL	TKA-MIL	55.091	55.1054	-0.014399999999999125	0.16239088644379004	-0.14040000000000105	0.1078000000000003	0.9375	0.9888698630136986	0.12599999999999767	0.08100000000000307	-0.17499999999999716	-0.20700000000000074	0.10300000000000153
Pathological stage prediction	LUAD	ResNet-50	AUC	SparseAGE-MTL	Mamba-MIL	68.6162	68.4646	0.15159999999999912	0.3507282423757747	-0.13600000000000137	0.398599999999999	0.3125	0.9888698630136986	0.0660000000000025	0.382000000000005	0.14300000000000068	0.5429999999999922	-0.3760000000000048
Pathological stage prediction	LUAD	ResNet-50	AUC	SparseAGE-MIL	Mamba-MIL	68.6284	68.4646	0.16380000000000053	0.17456145049810384	0.030199999999996407	0.30240000000000294	0.125	0.9888698630136986	0.1980000000000075	0.409000000000006	0.18500000000000227	0.09999999999999432	-0.0730000000000075
Pathological stage prediction	LUAD	ResNet-50	F1-score	SparseAGE-MTL	WiKG	50.2096	50.2706	-0.06099999999999852	0.4073475174835378	-0.36859999999999926	0.2718000000000032	0.8125	0.9888698630136986	-0.3509999999999991	-0.49099999999999966	0.507000000000005	0.18900000000000006	-0.15899999999999892
Pathological stage prediction	LUAD	ResNet-50	F1-score	SparseAGE-MIL	WiKG	50.242	50.2706	-0.028600000000000136	0.14520778216059907	-0.1362000000000009	0.07900000000000063	0.625	0.9888698630136986	-0.18500000000000227	0.07600000000000051	0.0870000000000033	-0.18999999999999773	0.06899999999999551
Pathological stage prediction	LUSC	CONCH	Accuracy	SparseAGE-MTL	Mamba-MIL	54.1114	54.0252	0.08619999999999947	0.6065931090937322	-0.39380000000000165	0.5046000000000006	0.75	0.9888698630136986	0.24499999999999744	-0.08100000000000307	-0.8629999999999995	0.7370000000000019	0.3930000000000007
Pathological stage prediction	LUSC	CONCH	Accuracy	SparseAGE-MIL	Mamba-MIL	54.0824	54.0252	0.05720000000000027	0.057403832624658965	0.01220000000000141	0.10219999999999914	0.25	0.9888698630136986	0.11699999999999733	-0.0030000000000001137	-0.003999999999997783	0.07500000000000284	0.10099999999999909
Pathological stage prediction	LUSC	CONCH	AUC	SparseAGE-MTL	TKA-MIL	62.1008	62.1204	-0.019600000000001217	0.18323564063794998	-0.14520000000000124	0.13519999999999896	0.875	0.9888698630136986	-0.18299999999999983	-0.10000000000000142	0.27199999999999847	0.04299999999999926	-0.13000000000000256
Pathological stage prediction	LUSC	CONCH	AUC	SparseAGE-MIL	TKA-MIL	62.0808	62.1204	-0.03960000000000008	0.14238960636226147	-0.1450000000000003	0.06580000000000012	0.5	0.9888698630136986	0.056999999999995055	0.06900000000000261	-0.19500000000000028	-0.19599999999999795	0.06700000000000017
Pathological stage prediction	LUSC	CONCH	F1-score	SparseAGE-MTL	Mamba-MIL	48.602	48.642	-0.04000000000000057	0.4004559900912963	-0.3544000000000011	0.2744	0.8125	0.9888698630136986	-0.527000000000001	0.35900000000000176	0.36699999999999733	-0.0799999999999983	-0.3190000000000026
Pathological stage prediction	LUSC	CONCH	F1-score	SparseAGE-MIL	Mamba-MIL	48.6182	48.642	-0.023800000000001376	0.12838886244530748	-0.12060000000000173	0.07299999999999898	0.625	0.9888698630136986	0.055999999999997385	0.10300000000000153	0.046999999999997044	-0.1630000000000038	-0.16199999999999903
Pathological stage prediction	LUSC	Virchow2	Accuracy	SparseAGE-MTL	WiKG	54.2138	54.272	-0.05819999999999794	0.30152727903126597	-0.284199999999997	0.16780000000000117	0.75	0.9888698630136986	-0.20199999999999818	-0.17899999999999494	-0.41899999999999693	0.2909999999999968	0.21800000000000352
Pathological stage prediction	LUSC	Virchow2	Accuracy	SparseAGE-MIL	WiKG	54.2338	54.272	-0.03819999999999908	0.2021266929428172	-0.19819999999999852	0.11020000000000038	0.6875	0.9888698630136986	-0.22500000000000142	0.09900000000000375	-0.2909999999999968	0.10699999999999932	0.11899999999999977
Pathological stage prediction	LUSC	Virchow2	AUC	SparseAGE-MTL	HMKGN	62.0256	62.0434	-0.017799999999998307	0.343751654541473	-0.28959999999999864	0.25400000000000206	0.8125	0.9888698630136986	0.3719999999999999	-0.018000000000000682	-0.30299999999999727	-0.41199999999999903	0.27200000000000557
Pathological stage prediction	LUSC	Virchow2	AUC	SparseAGE-MIL	HMKGN	62.0252	62.0434	-0.018199999999998794	0.15142060625951917	-0.13360000000000127	0.09560000000000173	0.875	0.9888698630136986	-0.16599999999999682	-0.20000000000000284	0.09799999999999898	0.07200000000000273	0.10500000000000398
Pathological stage prediction	LUSC	Virchow2	F1-score	SparseAGE-MTL	RRT-MIL	48.685	48.5118	0.17319999999999994	0.6052050892053037	-0.3195999999999998	0.6331999999999993	0.625	0.9888698630136986	0.9500000000000028	0.2359999999999971	0.42199999999999704	-0.0519999999999996	-0.6899999999999977
Pathological stage prediction	LUSC	Virchow2	F1-score	SparseAGE-MIL	RRT-MIL	48.5606	48.5118	0.04880000000000138	0.054646134355506505	0.008200000000000785	0.08940000000000196	0.25	0.9888698630136986	-0.01099999999999568	-0.011000000000002785	0.08899999999999864	0.09200000000000585	0.08500000000000085
Pathological stage prediction	LUSC	H-optimus-1	Accuracy	SparseAGE-MTL	Mamba-MIL	53.9448	53.9382	0.006599999999998829	0.4778936074065031	-0.3642000000000024	0.37740000000000007	1.0	1.0	0.5090000000000003	-0.021000000000000796	-0.29000000000000625	-0.6099999999999994	0.4450000000000003
Pathological stage prediction	LUSC	H-optimus-1	Accuracy	SparseAGE-MIL	Mamba-MIL	53.9906	53.9382	0.05239999999999867	0.04697658991455286	0.01739999999999924	0.0873999999999981	0.0625	0.9888698630136986	0.08899999999999864	0.08300000000000551	0.08799999999999386	0.0009999999999976694	0.0009999999999976694
Pathological stage prediction	LUSC	H-optimus-1	AUC	SparseAGE-MTL	TKA-MIL	62.0578	62.0746	-0.016799999999999215	0.33597648727254686	-0.23379999999999795	0.2927999999999997	0.9375	0.9888698630136986	-0.31700000000000017	0.5609999999999999	-0.07900000000000063	-0.10899999999999466	-0.14000000000000057
Pathological stage prediction	LUSC	H-optimus-1	AUC	SparseAGE-MIL	TKA-MIL	62.0448	62.0746	-0.02979999999999876	0.16100838487482733	-0.1513999999999996	0.09180000000000206	0.625	0.9888698630136986	0.10000000000000142	-0.21000000000000085	0.09700000000000131	0.06500000000000483	-0.2010000000000005
Pathological stage prediction	LUSC	H-optimus-1	F1-score	SparseAGE-MTL	TKA-MIL	48.5492	48.3964	0.15280000000000057	0.9238104242754581	-0.5600000000000008	0.8556000000000011	0.8125	0.9888698630136986	0.8149999999999977	1.2360000000000042	-1.0760000000000005	-0.38700000000000045	0.17600000000000193
Pathological stage prediction	LUSC	H-optimus-1	F1-score	SparseAGE-MIL	TKA-MIL	48.4338	48.3964	0.037399999999999524	0.07353434571681317	-0.01979999999999933	0.09459999999999838	0.3125	0.9888698630136986	0.10799999999999699	-0.041999999999994486	-0.04100000000000392	0.06700000000000017	0.09499999999999886
Pathological stage prediction	LUSC	UNI2-h	Accuracy	SparseAGE-MTL	ACMIL	53.9098	53.9528	-0.04299999999999784	0.8009019915070763	-0.6799999999999968	0.5602000000000033	0.9375	0.9888698630136986	0.45000000000000284	0.9230000000000018	-1.1439999999999984	-0.46000000000000085	0.016000000000005343
Pathological stage prediction	LUSC	UNI2-h	Accuracy	SparseAGE-MIL	ACMIL	53.9368	53.9528	-0.015999999999998238	0.13469409786623987	-0.11599999999999966	0.08280000000000172	0.8125	0.9888698630136986	0.0800000000000054	-0.15899999999999892	0.08299999999999841	-0.16799999999999926	0.08400000000000318
Pathological stage prediction	LUSC	UNI2-h	AUC	SparseAGE-MTL	WiKG	61.8684	61.8724	-0.0040000000000006255	0.29125847627150797	-0.2294000000000011	0.21880000000000024	1.0	1.0	0.26500000000000057	0.2530000000000001	0.05799999999999983	-0.1880000000000024	-0.40800000000000125
Pathological stage prediction	LUSC	UNI2-h	AUC	SparseAGE-MIL	WiKG	61.8416	61.8724	-0.030800000000002114	0.17535877508696437	-0.16140000000000326	0.09979999999999904	0.625	0.9888698630136986	0.11400000000000432	-0.22500000000000142	-0.22000000000000597	0.09399999999999409	0.08299999999999841
Pathological stage prediction	LUSC	UNI2-h	F1-score	SparseAGE-MTL	RRT-MIL	48.6016	48.435	0.1665999999999997	0.7553199984112673	-0.48299999999999843	0.7073999999999984	0.6875	0.9888698630136986	0.5090000000000003	0.3269999999999982	0.015999999999998238	-1.0229999999999961	1.0039999999999978
Pathological stage prediction	LUSC	UNI2-h	F1-score	SparseAGE-MIL	RRT-MIL	48.6274	48.435	0.19239999999999924	0.23705653334173138	-0.005400000000000205	0.36839999999999834	0.1875	0.9888698630136986	0.2950000000000017	0.23899999999999721	0.08899999999999864	-0.14699999999999847	0.4859999999999971
Pathological stage prediction	LUSC	PLIP	Accuracy	SparseAGE-MTL	TKA-MIL	53.7186	53.6762	0.04239999999999924	0.4837306068464153	-0.33260000000000217	0.3920000000000001	0.875	0.9888698630136986	0.16600000000000392	0.5519999999999996	-0.6820000000000022	-0.16900000000000404	0.34499999999999886
Pathological stage prediction	LUSC	PLIP	Accuracy	SparseAGE-MIL	TKA-MIL	53.7326	53.6762	0.05640000000000071	0.05812744618508326	0.012000000000001875	0.10079999999999956	0.25	0.9888698630136986	-0.005999999999993122	0.0940000000000012	-0.006000000000000227	0.08399999999999608	0.11599999999999966
Pathological stage prediction	LUSC	PLIP	AUC	SparseAGE-MTL	MHIM-MIL	61.7598	61.7722	-0.012400000000000943	0.21971640812647517	-0.18260000000000076	0.159999999999998	1.0	1.0	0.07799999999999585	-0.15700000000000358	0.0020000000000024443	-0.2779999999999987	0.29299999999999926
Pathological stage prediction	LUSC	PLIP	AUC	SparseAGE-MIL	MHIM-MIL	61.7308	61.7722	-0.041400000000000145	0.17147098879985306	-0.1785999999999987	0.08659999999999854	0.5625	0.9888698630136986	0.0589999999999975	0.10699999999999932	-0.259999999999998	-0.19299999999999784	0.0799999999999983
Pathological stage prediction	LUSC	PLIP	F1-score	SparseAGE-MTL	HIGT	48.2968	48.3348	-0.038000000000000964	0.43604070910867926	-0.36640000000000156	0.29039999999999966	0.875	0.9888698630136986	-0.4450000000000003	-0.5570000000000022	0.43199999999999505	0.2080000000000055	0.17199999999999704
Pathological stage prediction	LUSC	PLIP	F1-score	SparseAGE-MIL	HIGT	48.2968	48.3348	-0.038000000000002386	0.15448624534242683	-0.1624000000000038	0.07459999999999808	0.5625	0.9888698630136986	-0.2360000000000042	0.07099999999999795	0.08099999999999596	0.06900000000000261	-0.17500000000000426
Pathological stage prediction	LUSC	UNI	Accuracy	SparseAGE-MTL	RRT-MIL	53.8492	53.8724	-0.02319999999999851	0.34797155056125156	-0.3141999999999996	0.22320000000000279	0.9375	0.9888698630136986	0.3610000000000042	-0.5510000000000019	-0.14300000000000068	0.17600000000000193	0.04100000000000392
Pathological stage prediction	LUSC	UNI	Accuracy	SparseAGE-MIL	RRT-MIL	53.8474	53.8724	-0.02499999999999858	0.1527808888572109	-0.13919999999999674	0.08759999999999905	0.625	0.9888698630136986	0.0800000000000054	0.10199999999999676	0.07699999999999818	-0.18799999999999528	-0.19599999999999795
Pathological stage prediction	LUSC	UNI	AUC	SparseAGE-MTL	Mamba-MIL	61.7698	61.8254	-0.05559999999999974	0.25860935791266215	-0.248599999999999	0.1513999999999996	0.625	0.9888698630136986	-0.29999999999999716	-0.2049999999999983	-0.2190000000000012	0.18099999999999739	0.26500000000000057
Pathological stage prediction	LUSC	UNI	AUC	SparseAGE-MIL	Mamba-MIL	61.782	61.8254	-0.04339999999999975	0.18981780738381987	-0.18640000000000184	0.09960000000000235	0.625	0.9888698630136986	0.07000000000000028	0.10000000000000142	-0.25900000000000034	-0.24200000000000443	0.11400000000000432
Pathological stage prediction	LUSC	UNI	F1-score	SparseAGE-MTL	Mamba-MIL	48.4378	48.2736	0.164200000000001	0.6296603846519168	-0.3167999999999992	0.6510000000000005	0.5625	0.9888698630136986	-0.39099999999999824	-0.4480000000000004	0.0940000000000012	0.5260000000000034	1.0399999999999991
Pathological stage prediction	LUSC	UNI	F1-score	SparseAGE-MIL	Mamba-MIL	48.3112	48.2736	0.037600000000001896	0.08002687048735477	-0.021399999999997022	0.09660000000000082	0.375	0.9888698630136986	-0.04999999999999716	-0.04999999999999716	0.09300000000000352	0.0940000000000012	0.10099999999999909
Pathological stage prediction	LUSC	ResNet-50	Accuracy	SparseAGE-MTL	MHIM-MIL	53.5144	53.553	-0.038599999999999565	0.3801871907363526	-0.3093999999999994	0.2958000000000013	0.8125	0.9888698630136986	0.5399999999999991	0.13300000000000267	-0.18500000000000227	-0.41199999999999903	-0.26899999999999835
Pathological stage prediction	LUSC	ResNet-50	Accuracy	SparseAGE-MIL	MHIM-MIL	53.5184	53.553	-0.034599999999998944	0.23108072182680997	-0.20599999999999738	0.13640000000000044	0.625	0.9888698630136986	0.12199999999999989	0.13300000000000267	0.14699999999999847	-0.2809999999999988	-0.29399999999999693
Pathological stage prediction	LUSC	ResNet-50	AUC	SparseAGE-MTL	TKA-MIL	61.3712	61.4308	-0.059599999999998945	0.5059113558717587	-0.49220000000000114	0.2902000000000015	0.8125	0.9888698630136986	0.2359999999999971	-0.016999999999995907	-0.1739999999999995	-0.8410000000000011	0.49800000000000466
Pathological stage prediction	LUSC	ResNet-50	AUC	SparseAGE-MIL	TKA-MIL	61.4024	61.4308	-0.02839999999999776	0.16174300603117225	-0.14839999999999803	0.09060000000000201	0.625	0.9888698630136986	0.09100000000000108	-0.19999999999999574	0.08500000000000085	-0.21099999999999852	0.09300000000000352
Pathological stage prediction	LUSC	ResNet-50	F1-score	SparseAGE-MTL	Mamba-MIL	47.9634	47.91	0.05339999999999776	0.5009404156184644	-0.3740000000000009	0.3805999999999969	0.8125	0.9888698630136986	0.056999999999995055	0.3400000000000034	0.5019999999999953	-0.7890000000000015	0.15699999999999648
Pathological stage prediction	LUSC	ResNet-50	F1-score	SparseAGE-MIL	Mamba-MIL	47.9516	47.91	0.04159999999999968	0.07550364229625128	-0.015800000000001545	0.0990000000000009	0.25	0.9888698630136986	-0.035000000000003695	0.09300000000000352	0.11399999999999721	0.08100000000000307	-0.045000000000001705
Survival prediction	LUAD	CONCH	C-index	SparseAGE-MTL	Mamba-MIL	64.2164	64.2728	-0.056399999999997875	0.6080401302545713	-0.4959999999999951	0.4292000000000016	0.875	0.9888698630136986	-0.47999999999998977	-0.7519999999999953	0.7899999999999991	0.2560000000000002	-0.09600000000000364
Survival prediction	LUAD	CONCH	C-index	SparseAGE-MIL	Mamba-MIL	64.2228	64.2728	-0.04999999999999716	0.19670790528089768	-0.19739999999999328	0.097199999999998	0.625	0.9888698630136986	-0.25899999999998613	0.0730000000000075	0.10299999999999443	-0.2710000000000008	0.1039999999999992
Survival prediction	LUAD	Virchow2	C-index	SparseAGE-MTL	Mamba-MIL	63.9632	63.9532	0.009999999999999431	0.7556391334492905	-0.5776849999999955	0.5857999999999975	1.0	1.0	0.8639999999999972	-1.009999999999991	-0.44000000000000483	0.07099999999999795	0.5649999999999977
Survival prediction	LUAD	Virchow2	C-index	SparseAGE-MIL	Mamba-MIL	63.9988	63.9532	0.04560000000000031	0.05988989898138029	-0.0015999999999991132	0.09279999999999973	0.25	0.9888698630136986	-0.018000000000000682	0.10999999999999943	0.060000000000002274	-0.015999999999998238	0.09199999999999875
Survival prediction	LUAD	H-optimus-1	C-index	SparseAGE-MTL	RRT-MIL	64.001	64.0206	-0.019599999999998376	0.35852656805319	-0.2933999999999955	0.2396000000000001	0.9375	0.9888698630136986	0.22800000000000153	0.1559999999999988	-0.3689999999999998	-0.44199999999999307	0.3290000000000006
Survival prediction	LUAD	H-optimus-1	C-index	SparseAGE-MIL	RRT-MIL	63.9996	64.0206	-0.021000000000000796	0.13719147203816784	-0.13019999999999926	0.07919999999999731	0.8125	0.9888698630136986	-0.19500000000000028	0.07900000000000063	0.08199999999999363	-0.14499999999999602	0.07399999999999807
Survival prediction	LUAD	UNI2-h	C-index	SparseAGE-MTL	Mamba-MIL	64.0764	63.8806	0.19579999999999984	0.4829360206072873	-0.17900000000000205	0.5706000000000018	0.4375	0.9888698630136986	-0.17600000000000193	-0.28600000000000136	0.7899999999999991	0.622000000000007	0.028999999999996362
Survival prediction	LUAD	UNI2-h	C-index	SparseAGE-MIL	Mamba-MIL	64.106	63.8806	0.22539999999999907	0.19272337689029806	0.08199999999999932	0.38400000000000034	0.0625	0.9888698630136986	0.10500000000000398	0.0030000000000001137	0.49499999999999744	0.3300000000000054	0.1939999999999884
Survival prediction	LUAD	PLIP	C-index	SparseAGE-MTL	RRT-MIL	63.8502	63.8598	-0.009600000000000363	0.17291414054379908	-0.15420000000000159	0.11880000000000165	0.9375	0.9888698630136986	0.08300000000000551	-0.1280000000000001	-0.24200000000000443	0.18900000000000006	0.04999999999999716
Survival prediction	LUAD	PLIP	C-index	SparseAGE-MIL	RRT-MIL	63.8244	63.8598	-0.03540000000000276	0.15170135134533239	-0.14799999999999897	0.0761999999999972	0.625	0.9888698630136986	-0.20699999999999363	0.07699999999999818	-0.19600000000001216	0.07099999999999795	0.07799999999999585
Survival prediction	LUAD	UNI	C-index	SparseAGE-MTL	HMKGN	63.7924	63.84	-0.04759999999999849	0.7103867256642683	-0.598599999999999	0.5034000000000021	0.9375	0.9888698630136986	0.06300000000000239	-0.6760000000000019	-0.8519999999999968	0.8260000000000005	0.40100000000000335
Survival prediction	LUAD	UNI	C-index	SparseAGE-MIL	HMKGN	63.8122	63.84	-0.02780000000000058	0.1766117210153355	-0.16799999999999643	0.10199999999999818	0.8125	0.9888698630136986	0.10300000000000153	0.0899999999999892	-0.25199999999999534	0.10699999999999932	-0.1869999999999976
Survival prediction	LUAD	ResNet-50	C-index	SparseAGE-MTL	Mamba-MIL	63.4578	63.5076	-0.049799999999999046	0.21728713721709403	-0.225	0.11520000000000152	0.625	0.9888698630136986	-0.22499999999999432	0.0379999999999967	0.17600000000000193	0.09300000000000352	-0.33100000000000307
Survival prediction	LUAD	ResNet-50	C-index	SparseAGE-MIL	Mamba-MIL	63.4726	63.5076	-0.034999999999999434	0.13784230119959714	-0.1458000000000041	0.06800000000000068	0.5625	0.9888698630136986	0.09100000000000108	0.055999999999997385	-0.1629999999999967	0.04600000000000648	-0.2050000000000054
Survival prediction	LUSC	CONCH	C-index	SparseAGE-MTL	Mamba-MIL	59.3802	59.411	-0.030800000000000695	0.6910960135900053	-0.5577999999999989	0.4961999999999975	1.0	1.0	-0.7049999999999983	-0.759999999999998	0.8459999999999965	0.32399999999999807	0.14099999999999824
Survival prediction	LUSC	CONCH	C-index	SparseAGE-MIL	Mamba-MIL	59.3678	59.411	-0.04320000000000022	0.21351510485209094	-0.20279999999999915	0.11419999999999816	0.625	0.9888698630136986	-0.26599999999999824	0.11599999999999966	0.09199999999999875	0.12899999999999778	-0.28699999999999903
Survival prediction	LUSC	Virchow2	C-index	SparseAGE-MTL	WiKG	59.5678	59.5966	-0.02879999999999825	0.35338675696748917	-0.30659999999999743	0.24660000000000082	0.8125	0.9888698630136986	0.4350000000000023	-0.49499999999999744	-0.036000000000001364	-0.20699999999999363	0.15899999999999892
Survival prediction	LUSC	Virchow2	C-index	SparseAGE-MIL	WiKG	59.5732	59.5966	-0.023399999999999466	0.15276714306420663	-0.1417999999999978	0.09080000000000013	0.75	0.9888698630136986	-0.17300000000000182	-0.20599999999999596	0.10999999999999943	0.07000000000000028	0.08200000000000074
Survival prediction	LUSC	H-optimus-1	C-index	SparseAGE-MTL	TKA-MIL	59.547	59.5916	-0.04459999999999979	0.31062002511106573	-0.23279999999999887	0.2225999999999985	0.8125	0.9888698630136986	-0.13799999999999812	-0.18599999999999994	-0.2959999999999994	0.49499999999999744	-0.09799999999999898
Survival prediction	LUSC	H-optimus-1	C-index	SparseAGE-MIL	TKA-MIL	59.5538	59.5916	-0.03780000000000143	0.136958752914884	-0.14720000000000227	0.061999999999999035	0.5625	0.9888698630136986	0.06099999999999994	-0.2120000000000033	-0.16100000000000136	0.05799999999999983	0.06499999999999773
Survival prediction	LUSC	UNI2-h	C-index	SparseAGE-MTL	TKA-MIL	59.3532	59.3304	0.022799999999999442	0.3869343613586172	-0.2562000000000012	0.34620000000000034	1.0	1.0	0.6030000000000015	0.17099999999999937	-0.2259999999999991	-0.03900000000000148	-0.3950000000000031
Survival prediction	LUSC	UNI2-h	C-index	SparseAGE-MIL	TKA-MIL	59.3988	59.3304	0.06839999999999975	0.017700282483620565	0.0539999999999992	0.08219999999999743	0.0625	0.9888698630136986	0.07100000000000506	0.045999999999999375	0.05799999999999983	0.09299999999999642	0.07399999999999807
Survival prediction	LUSC	PLIP	C-index	SparseAGE-MTL	Mamba-MIL	59.3074	59.1538	0.15360000000000157	0.5640791611112779	-0.25260000000000105	0.6288000000000054	0.5625	0.9888698630136986	1.0230000000000032	0.36600000000000676	0.021000000000000796	-0.3640000000000043	-0.2779999999999987
Survival prediction	LUSC	PLIP	C-index	SparseAGE-MIL	Mamba-MIL	59.2014	59.1538	0.047599999999999906	0.05011287259776653	0.008400000000000319	0.0867999999999995	0.25	0.9888698630136986	-0.006000000000000227	0.0660000000000025	0.08899999999999864	0.09499999999999886	-0.006000000000000227
Survival prediction	LUSC	UNI	C-index	SparseAGE-MTL	HMKGN	59.2508	59.2846	-0.033799999999999386	0.3101478679597822	-0.2441999999999979	0.22679999999999864	0.875	0.9888698630136986	-0.24799999999999756	0.47099999999999653	0.027000000000001023	-0.3059999999999974	-0.11299999999999955
Survival prediction	LUSC	UNI	C-index	SparseAGE-MIL	HMKGN	59.2602	59.2846	-0.024399999999998555	0.14861964876825676	-0.1403999999999968	0.08380000000000223	0.75	0.9888698630136986	0.08300000000000551	0.08500000000000085	-0.1670000000000016	-0.20599999999999596	0.08299999999999841
Survival prediction	LUSC	ResNet-50	C-index	SparseAGE-MTL	TKA-MIL	58.7766	58.722	0.05460000000000065	0.7623065656282898	-0.5451999999999984	0.6543999999999996	0.875	0.9888698630136986	-0.7209999999999965	0.9799999999999969	0.6009999999999991	0.11000000000000654	-0.6970000000000027
Survival prediction	LUSC	ResNet-50	C-index	SparseAGE-MIL	TKA-MIL	58.7626	58.722	0.040600000000000594	0.038630298989265344	0.011400000000000432	0.06980000000000075	0.25	0.9888698630136986	0.06300000000000239	-0.0020000000000024443	-0.0009999999999976694	0.06900000000000261	0.07399999999999807
